# Supplementary material for: Soil microbial responses to multiple global change factors as assessed by metagenomics
Source: Nat Commun. 2025 May 31;16:5058. doi: 10.1038/s41467-025-60390-4 (PMC12125317; doi:10.1038/s41467-025-60390-4)
Supplement: Supplementary file 3 — Supplementary Dataset 1 [file 41467_2025_60390_MOESM3_ESM.txt]

KO	CopyN_perCell_salt_enriched_MAGs	CopyN_perCell_noSalt_enriched_MAGs	KO_description	FDR
K09685	1.0	0.03934871099050204	purR; purine operon repressor	8.738310834914485e-23
K06283	1.0	0.035278154681139755	spoIIID; putative DeoR family transcriptional regulator, stage III sporulation protein D	1.1568206973946922e-24
K07650	0.6	0.012211668928086838	cssS; two-component system, OmpR family, sensor histidine kinase CssS [EC:2.7.13.3]	2.5031032367241273e-21
K07190	1.0	0.024423337856173677	PHKA_B; phosphorylase kinase alpha/beta subunit	1.1658796178750885e-33
K12296	1.0	0.031207598371777476	comX1_2; competence protein ComX	6.843713882282439e-28
K07173	1.6	0.023066485753052916	luxS; S-ribosylhomocysteine lyase [EC:4.4.1.21]	1.0044773955693421e-27
K06410	1.0	0.033921302578018994	spoVFA; dipicolinate synthase subunit A	7.031846341677849e-24
K14188	0.4	0.004070556309362279	dltC; D-alanine--poly(phosphoribitol) ligase subunit 2 [EC:6.1.1.13]	3.6083141116923236e-23
K06334	1.0	0.029850746268656716	cotJC; spore coat protein JC	5.618516687996014e-28
K06390	1.0	0.029850746268656716	spoIIIAA; stage III sporulation protein AA	6.68805476643837e-27
K06012	1.0	0.036635006784260515	gpr; spore protease [EC:3.4.24.78]	6.269747102148055e-23
K07094	0.6	0.013568521031207599	pcrB; putative glycerol-1-phosphate prenyltransferase [EC:2.5.1.-]	2.9124127086016726e-21
K08724	1.2	0.04206241519674356	pbpB; penicillin-binding protein 2B	1.4220507773243997e-21
K19429	0.6	0.009497964721845319	epsM; acetyltransferase EpsM [EC:2.3.1.-]	2.140856515894914e-29
K06393	1.0	0.029850746268656716	spoIIIAD; stage III sporulation protein AD	5.618516687996014e-28
K06967	1.0	0.035278154681139755	trmK; tRNA (adenine22-N1)-methyltransferase [EC:2.1.1.217]	5.307126714883091e-23
K06436	1.0	0.036635006784260515	yabG; spore coat assemly protein	3.5319808061487006e-22
K18346	0.6	0.012211668928086838	vanW; vancomycin resistance protein VanW	2.5031032367241273e-21
K16697	0.4	0.0027137042062415195	tuaC; teichuronic acid biosynthesis glycosyltransferase TuaC [EC:2.4.-.-]	1.0908158277176444e-29
K06392	1.0	0.028493894165535955	spoIIIAC; stage III sporulation protein AC	3.153626718012452e-29
K06327	0.8	0.012211668928086838	cotD; spore coat protein D	3.006186231443273e-26
K22109	1.2	0.025780189959294438	gbsR; HTH-type transcriptional regulator, glycine betaine synthesis regulator	6.930886059105209e-26
K06209	1.0	0.025780189959294438	pheB; chorismate mutase [EC:5.4.99.5]	1.12525186408124e-30
K06374	1.0	0.036635006784260515	spmB; spore maturation protein B	3.5319808061487006e-22
K07571	1.6	0.04341926729986431	K07571; S1 RNA binding domain protein	1.849629196204551e-24
K16869	1.0	0.036635006784260515	lipL; octanoyl-[GcvH]:protein N-octanoyltransferase [EC:2.3.1.204]	3.5319808061487006e-22
K15657	0.6	0.010854816824966078	srfATE, srfAD, lchAD; external thioesterase TEII	1.4872405448890774e-23
K19419	0.6	0.009497964721845319	epsG; transmembrane protein EpsG	3.184687227752167e-26
K19117	0.6	0.004070556309362279	csd1, cas8c; CRISPR-associated protein Csd1	2.836922503817014e-23
K17236	0.4	0.004070556309362279	araQ; arabinosaccharide transport system permease protein	1.333563721676678e-29
K16789	0.6	0.009497964721845319	thiT; thiamine transporter	3.184687227752167e-26
K06295	2.2	0.08276797829036635	gerKA; spore germination protein KA	1.2269577020074053e-24
K06438	1.0	0.032564450474898234	yqfD; similar to stage IV sporulation protein	9.641342275524161e-26
K05311	1.0	0.037991858887381276	cggR; central glycolytic genes regulator	7.403534160422074e-23
K05985	1.0	0.033921302578018994	rnmV; ribonuclease M5 [EC:3.1.26.8]	7.031846341677849e-24
K06411	1.0	0.035278154681139755	spoVFB; dipicolinate synthase subunit B	8.352237182363679e-24
K03471	0.6	0.012211668928086838	rnhC; ribonuclease HIII [EC:3.1.26.4]	2.5031032367241273e-21
K06313	1.0	0.032564450474898234	ypeB; spore germination protein	9.641342275524161e-26
K07770	0.6	0.012211668928086838	cssR; two-component system, OmpR family, response regulator CssR	2.5031032367241273e-21
K08174	1.0	0.029850746268656716	glcP; MFS transporter, FHS family, glucose/mannose:H+ symporter	5.0940492821678125e-24
K14810	0.2	0.0	DDX56, DBP9; ATP-dependent RNA helicase DDX56/DBP9 [EC:3.6.4.13]	5.957006886760778e-30
K06333	1.0	0.029850746268656716	cotJB; spore coat protein JB	6.68805476643837e-27
K19430	0.8	0.008141112618724558	epsN; pyridoxal phosphate-dependent aminotransferase EpsN [EC:2.6.1.-]	1.1719729014203523e-29
K03740	0.4	0.004070556309362279	dltD; D-alanine transfer protein	3.6083141116923236e-23
K13300	1.2	0.028493894165535955	cccA; cytochrome c550	2.5875484538593883e-24
K06128	0.2	0.0	LYPLA1; lysophospholipase I [EC:3.1.1.5]	5.957006886760778e-30
K01101	1.0	0.037991858887381276	E3.1.3.41; 4-nitrophenyl phosphatase [EC:3.1.3.41]	7.403534160422074e-23
K10780	2.2	0.06241519674355495	fabL; enoyl-[acyl-carrier protein] reductase III [EC:1.3.1.104]	4.509890351637423e-21
K06306	1.6	0.04613297150610583	yaaH; spore germination protein	4.280026142309681e-26
K06284	1.2	0.051560379918588875	abrB; AbrB family transcriptional regulator, transcriptional pleiotropic regulator of transition state genes	8.765993999407812e-22
K06409	2.4	0.09769335142469471	spoVB; stage V sporulation protein B	6.866782855550592e-22
K00270	0.8	0.024423337856173677	pdh; phenylalanine dehydrogenase [EC:1.4.1.20]	1.6047646182955386e-21
K19411	1.0	0.036635006784260515	mcsA; protein arginine kinase activator	1.1568300317077677e-24
K00435	1.0	0.03934871099050204	hemQ; hydrogen peroxide-dependent heme synthase [EC:1.3.98.5]	2.4526570283879833e-21
K02828	1.0	0.027137042062415198	qoxC; cytochrome aa3-600 menaquinol oxidase subunit III [EC:7.1.1.5]	1.1418999291746388e-21
K06948	1.0	0.037991858887381276	yqeH; 30S ribosome assembly GTPase	4.1515713875690787e-22
K03700	0.8	0.017639077340569877	recU; recombination protein U	2.640518509315357e-21
K22043	1.4	0.031207598371777476	czrA; ArsR family transcriptional regulator, zinc-responsive transcriptional repressor	8.301890112653071e-26
K03048	1.0	0.028493894165535955	rpoE; DNA-directed RNA polymerase subunit delta	4.61013629466051e-28
K06406	1.2	0.03934871099050204	spoVAD; stage V sporulation protein AD	1.051544223364409e-25
K12582	0.4	0.0013568521031207597	wecF, rffT; dTDP-N-acetylfucosamine:lipid II N-acetylfucosaminyltransferase [EC:2.4.1.325]	1.5490515297950627e-40
K08693	0.8	0.012211668928086838	yfkN; 2',3'-cyclic-nucleotide 2'-phosphodiesterase / 3'-nucleotidase / 5'-nucleotidase [EC:3.1.4.16 3.1.3.6 3.1.3.5]	1.5941819511703976e-21
K17472	1.0	0.032564450474898234	cymR; Rrf2 family transcriptional regulator, cysteine metabolism repressor	8.109696562003987e-25
K12263	1.0	0.028493894165535955	cccB; cytochrome c551	9.279599617667583e-23
K03713	1.0	0.036635006784260515	glnR; MerR family transcriptional regulator, glutamine synthetase repressor	3.5319808061487006e-22
K06285	1.0	0.023066485753052916	mtrB; transcription attenuation protein (tryptophan RNA-binding attenuator protein)	9.236480887912549e-34
K15655	1.4	0.031207598371777476	srfAB, lchAB; surfactin family lipopeptide synthetase B	2.3114528948526322e-23
K19405	1.0	0.036635006784260515	mcsB; protein arginine kinase [EC:2.7.14.1]	6.269747102148055e-23
K07699	1.0	0.03934871099050204	spo0A; two-component system, response regulator, stage 0 sporulation protein A	8.738310834914485e-23
K06382	1.0	0.0407055630936228	spoIIE; stage II sporulation protein E [EC:3.1.3.16]	2.8679903349641217e-21
K02086	1.0	0.036635006784260515	dnaD; DNA replication protein	9.915816531760922e-24
K06413	1.0	0.037991858887381276	spoVK; stage V sporulation protein K	2.09655309487346e-21
K07590	1.2	0.0407055630936228	RP-L7A, rplGB; large subunit ribosomal protein L7A	7.147982145209687e-24
K06387	1.0	0.031207598371777476	spoIIR; stage II sporulation protein R	8.020769669955701e-26
K06395	1.0	0.032564450474898234	spoIIIAF; stage III sporulation protein AF	8.109696562003987e-25
K11686	0.6	0.012211668928086838	racA; chromosome-anchoring protein RacA	2.5031032367241273e-21
K06394	1.0	0.029850746268656716	spoIIIAE; stage III sporulation protein AE	5.618516687996014e-28
K06408	1.0	0.029850746268656716	spoVAF; stage V sporulation protein AF	5.618516687996014e-28
K03697	0.8	0.0203527815468114	clpE; ATP-dependent Clp protease ATP-binding subunit ClpE	1.1774434384620242e-25
K22397	0.6	0.010854816824966078	yjhH, yagE; 2-dehydro-3-deoxy-D-pentonate aldolase [EC:4.1.2.28]	1.4872405448890774e-23
K06350	1.0	0.036635006784260515	kipA; antagonist of KipI	6.269747102148055e-23
K02526	0.8	0.014925373134328358	kdgT; 2-keto-3-deoxygluconate permease	6.5280735076089485e-34
K01261	0.6	0.012211668928086838	pepA; glutamyl aminopeptidase [EC:3.4.11.7]	2.5031032367241273e-21
K18640	1.0	0.021709633649932156	parM, stbA; plasmid segregation protein ParM	4.1117730885626e-23
K06332	1.0	0.027137042062415198	cotJA; spore coat protein JA	2.567732924211938e-29
K06368	2.0	0.032564450474898234	rapJ; response regulator aspartate phosphatase J [EC:3.1.-.-]	1.338461143205619e-23
K16173	1.0	0.024423337856173677	acd; glutaryl-CoA dehydrogenase (non-decarboxylating) [EC:1.3.99.32]	5.701767828980154e-23
K05823	1.0	0.032564450474898234	dapL; N-acetyldiaminopimelate deacetylase [EC:3.5.1.47]	8.109696562003987e-25
K19271	0.6	0.005427408412483039	catA; chloramphenicol O-acetyltransferase type A [EC:2.3.1.28]	8.699483412948782e-39
K21275	1.0	0.035278154681139755	hexs-b; hexaprenyl-diphosphate synthase large subunit [EC:2.5.1.83]	5.307126714883091e-23
K19423	0.8	0.010854816824966078	epsE; glycosyltransferase EpsE [EC:2.4.-.-]	1.7541423981203833e-29
K16120	1.4	0.023066485753052916	licB; lichenysin synthetase B	3.39375863025709e-26
K04086	1.0	0.023066485753052916	clpL; ATP-dependent Clp protease ATP-binding subunit ClpL	2.036152993923342e-35
K15656	0.6	0.008141112618724558	srfAC, lchAC; surfactin family lipopeptide synthetase C	1.7499141895160628e-29
K01449	2.8	0.09769335142469471	cwlJ, sleB; N-acetylmuramoyl-L-alanine amidase [EC:3.5.1.28]	3.4691748013638023e-23
K16119	1.4	0.029850746268656716	licA; lichenysin synthetase A	2.1886546257083935e-23
K07723	1.0	0.037991858887381276	ndoAI; CopG family transcriptional regulator / antitoxin EndoAI	2.09655309487346e-21
K06391	1.0	0.024423337856173677	spoIIIAB; stage III sporulation protein AB	3.7605050196173953e-32
K06405	1.2	0.032564450474898234	spoVAC; stage V sporulation protein AC	2.6029781256259653e-29
K06423	1.0	0.035278154681139755	sspF; small acid-soluble spore protein F (minor alpha/beta-type SASP)	5.307126714883091e-23
K07105	1.0	0.025780189959294438	K07105; uncharacterized protein	1.12525186408124e-30
K11184	1.2	0.037991858887381276	chr, crh; catabolite repression HPr-like protein	7.151965331885327e-25
K01994	1.0	0.033921302578018994	gerE; LuxR family transcriptional regulator, transcriptional regulator of spore coat protein	7.031846341677849e-24
K04769	1.0	0.036635006784260515	spoVT; AbrB family transcriptional regulator, stage V sporulation protein T	6.269747102148055e-23
K21252	0.8	0.017639077340569877	fosX; fosfomycin resistance protein FosX	2.864968877080466e-29
K05518	0.6	0.010854816824966078	rsbX; phosphoserine phosphatase RsbX [EC:3.1.3.3]	1.4872405448890774e-23
K22135	1.6	0.04748982360922659	bshB2; N-acetylglucosamine malate deacetylase 2 [EC:3.5.1.-]	1.578070627240084e-22
K07592	0.2	0.0	tdcA; LysR family transcriptional regulator, tdc operon transcriptional activator	5.957006886760778e-30
K11145	1.0	0.031207598371777476	K11145; ribonuclease III family protein [EC:3.1.26.-]	8.092889465316407e-27
K16511	1.6	0.04748982360922659	mecA1_2; adapter protein MecA 1/2	3.090974878484072e-24
K06331	0.6	0.010854816824966078	cotI; spore coat protein I	1.4872405448890774e-23
K22407	0.2	0.0	JBP2; thymine dioxygenase / DNA helicase [EC:1.14.11.6 3.6.4.12]	5.957006886760778e-30
K06328	1.0	0.037991858887381276	cotE; spore coat protein E	7.403534160422074e-23
K06962	1.0	0.036635006784260515	K06962; uncharacterized protein	6.269747102148055e-23
K06365	2.0	0.032564450474898234	rapG; response regulator aspartate phosphatase G [EC:3.1.-.-]	1.338461143205619e-23
K06366	2.0	0.032564450474898234	rapH; response regulator aspartate phosphatase H [EC:3.1.-.-]	1.338461143205619e-23
K06314	1.6	0.04748982360922659	rsfA; prespore-specific regulator	1.8414760297449342e-23
K09787	1.0	0.033921302578018994	K09787; uncharacterized protein	7.031846341677849e-24
K18934	0.6	0.009497964721845319	lmrS; MFS transporter, DHA2 family, multidrug resistance protein	3.184687227752167e-26
K16121	0.6	0.008141112618724558	licC; lichenysin synthetase C	1.7499141895160628e-29
K19119	0.4	0.0013568521031207597	cas5d; CRISPR-associated protein Cas5d	1.5490515297950627e-40
K06361	2.2	0.035278154681139755	rapC; response regulator aspartate phosphatase C [EC:3.1.-.-]	1.860321382770701e-21
