# Supplementary material for: Soil microbial responses to multiple global change factors as assessed by metagenomics
Source: Nat Commun. 2025 May 31;16:5058. doi: 10.1038/s41467-025-60390-4 (PMC12125317; doi:10.1038/s41467-025-60390-4)
Supplement: Supplementary file 7 — Source Data [file 41467_2025_60390_MOESM7_ESM.xlsx]

## Sheet: 2A
	species	sample	rel	Tube.number	Drought..1.	N.dep..2.	Temp..3.	Microplastic..4.	Glyphosate..5.	Antibiotics.oxytetra..6.	Fungicide..7.	Cu..8.	Salinity..9.	Insect.imidacloprid..10.	remark	Lv	WSA	wdpt.sec.	Percent.decomposition	CO2_ppm_ThirdWeek	Rich.ASV	Comm.Comp1	Comm.Disp	Ascomycota	Basidiomycota	Mucoromycota	Mortierellomycota	others	tot	class
1	d__Bacteria;p__Proteobacteria	11	4.73678	11	0	0	0	0	0	0	0	0	0	0	Control	0	68.776	0.75	61.681	11356	24	-0.055	0.441	0.16	0.52	0.3	0.02	0	9.31555	Proteobacteria
2	d__Bacteria;p__Proteobacteria	121	1.65474	121	1	1	1	1	1	1	0	1	1	0	8 factors	8	36.052	11	2.567	1336	25	0.203	0.696	0.867	0.06	0.073	0	0	4.24965	Proteobacteria
3	d__Bacteria;p__Proteobacteria	122	1.50334	122	1	1	0	1	1	0	1	1	1	1	8 factors	8	38.397	8	3.238	1169	44	0.196	0.362	0.747	0.067	0.167	0.02	0	5.93982	Proteobacteria
4	d__Bacteria;p__Proteobacteria	123	1.54074	123	1	1	0	1	1	0	1	1	1	1	8 factors	8	43.548	2.5	5.398	1503	28	0.278	0.434	0.793	0.147	0.053	0	0.007	5.73028	Proteobacteria
5	d__Bacteria;p__Proteobacteria	124	4.24299	124	1	1	1	1	1	1	1	1	0	0	8 factors	8	47.718	6.5	94.781	13026	28	0.065	0.424	0.433	0.14	0.42	0.007	0	12.1126	Proteobacteria
6	d__Bacteria;p__Proteobacteria	125	1.82105	125	1	1	0	1	1	1	1	1	1	0	8 factors	8	38.431	60	4.226	1670	25	0.125	0.26	0.567	0.167	0.26	0	0.007	5.98355	Proteobacteria
7	d__Bacteria;p__Proteobacteria	126	1.55574	126	1	0	1	1	1	0	1	1	1	1	8 factors	8	41.667	6	0.819	1837	11	0.288	0.542	0.773	0	0.227	0	0	4.33959	Proteobacteria
8	d__Bacteria;p__Proteobacteria	127	3.54542	127	0	1	1	1	1	1	1	1	0	1	8 factors	8	64.378	1	100	14028	6	0.027	0.548	0.093	0.113	0.793	0	0	12.3905	Proteobacteria
9	d__Bacteria;p__Proteobacteria	128	5.03322	128	1	1	1	1	1	1	1	0	0	1	8 factors	8	49.153	45	89.764	7849	16	0.054	0.513	0.327	0.053	0.553	0.053	0.013	13.7604	Proteobacteria
10	d__Bacteria;p__Proteobacteria	129	1.45178	129	0	1	1	1	1	0	1	1	1	1	8 factors	8	52.419	0.75	0.528	5177	17	0.191	0.313	0.647	0.053	0.3	0	0	6.42778	Proteobacteria
11	d__Bacteria;p__Proteobacteria	12	4.86624	12	0	0	0	0	0	0	0	0	0	0	Control	0	55.602	0.5	46.767	6847	17	0.031	0.475	0.253	0.46	0.24	0.033	0.013	9.78413	Proteobacteria
12	d__Bacteria;p__Proteobacteria	130	1.58482	130	1	1	1	0	1	0	1	1	1	1	8 factors	8	32.759	11.5	4.638	668	16	0.545	0.634	0.987	0.007	0.007	0	0	4.03651	Proteobacteria
13	d__Bacteria;p__Proteobacteria	13	5.00191	13	0	0	0	0	0	0	0	0	0	0	Control	0	60.408	0.5	68.145	12859	34	-0.253	0.547	0.607	0.32	0.053	0.02	0	9.84494	Proteobacteria
14	d__Bacteria;p__Proteobacteria	14	4.64174	14	0	0	0	0	0	0	0	0	0	0	Control	0	66.803	1	31.218	8350	38	-0.043	0.515	0.307	0.547	0.113	0.02	0.013	8.90202	Proteobacteria
15	d__Bacteria;p__Proteobacteria	16	5.45523	16	0	0	0	0	0	0	0	0	0	0	Control	0	59.35	4	38.117	8684	54	-0.12	0.387	0.667	0.18	0.087	0.047	0.02	10.3465	Proteobacteria
16	d__Bacteria;p__Proteobacteria	20	4.71191	20	0	0	0	0	0	0	0	0	0	0	Control	0	58.964	1	65.674	14362	32	-0.142	0.33	0.473	0.373	0.107	0.047	0	9.48509	Proteobacteria
17	d__Bacteria;p__Proteobacteria	21	4.76482	21	1	0	0	0	0	0	0	0	0	0	Drought	1	48.511	2.5	43.455	6680	37	-0.06	0.226	0.48	0.193	0.307	0.02	0	9.87921	Proteobacteria
18	d__Bacteria;p__Proteobacteria	23	5.01974	23	1	0	0	0	0	0	0	0	0	0	Drought	1	56.198	5	40.358	6012	37	-0.099	0.262	0.567	0.167	0.213	0.053	0	10.19	Proteobacteria
19	d__Bacteria;p__Proteobacteria	25	4.97069	25	1	0	0	0	0	0	0	0	0	0	Drought	1	54.202	3.33	55.595	4676	39	-0.046	0.306	0.373	0.313	0.273	0.04	0	9.90609	Proteobacteria
20	d__Bacteria;p__Proteobacteria	26	5.36099	26	1	0	0	0	0	0	0	0	0	0	Drought	1	54.4	2	41.299	8350	39	-0.052	0.26	0.433	0.28	0.26	0.02	0.007	10.216	Proteobacteria
21	d__Bacteria;p__Proteobacteria	28	4.59088	28	1	0	0	0	0	0	0	0	0	0	Drought	1	52.301	3	42.367	8851	26	-0.169	0.429	0.493	0.053	0.16	0.293	0	9.82546	Proteobacteria
22	d__Bacteria;p__Proteobacteria	29	5.13502	29	0	1	0	0	0	0	0	0	0	0	Nitrogen deposition	1	57.025	0.5	88.524	8517	29	-0.022	0.258	0.307	0.293	0.367	0.027	0.007	11.524	Proteobacteria
23	d__Bacteria;p__Proteobacteria	2	3.57358	2	0	0	0	0	0	0	0	0	0	0	Control	0	56.723	0.5	81.769	12692	43	-0.129	0.446	0.48	0.393	0.107	0.013	0.007	7.87526	Proteobacteria
24	d__Bacteria;p__Proteobacteria	30	4.85362	30	0	1	0	0	0	0	0	0	0	0	Nitrogen deposition	1	64.159	1	81.096	7682	21	-0.09	0.15	0.427	0.267	0.3	0.007	0	10.582	Proteobacteria
25	d__Bacteria;p__Proteobacteria	32	5.09658	32	0	1	0	0	0	0	0	0	0	0	Nitrogen deposition	1	69.264	0.5	83.553	11857	23	-0.013	0.308	0.273	0.18	0.52	0.02	0.007	11.895	Proteobacteria
26	d__Bacteria;p__Proteobacteria	33	4.8555	33	0	1	0	0	0	0	0	0	0	0	Nitrogen deposition	1	66.805	0.5	83.809	10020	26	-0.067	0.1	0.453	0.207	0.313	0.02	0.007	11.2616	Proteobacteria
27	d__Bacteria;p__Proteobacteria	34	5.0847	34	0	1	0	0	0	0	0	0	0	0	Nitrogen deposition	1	67.22	0.5	100	6179	26	-0.037	0.211	0.367	0.167	0.44	0.027	0	11.4566	Proteobacteria
28	d__Bacteria;p__Proteobacteria	37	3.90648	37	0	0	1	0	0	0	0	0	0	0	Warming	1	58.268	0.5	83.631	9352	30	-0.236	0.185	0.773	0.1	0.107	0.02	0	10.4087	Proteobacteria
29	d__Bacteria;p__Proteobacteria	3	5.10167	3	0	0	0	0	0	0	0	0	0	0	Control	0	55.967	0.75	40.483	6179	30	-0.023	0.308	0.36	0.313	0.247	0.06	0.02	10.042	Proteobacteria
30	d__Bacteria;p__Proteobacteria	41	4.92814	41	0	0	1	0	0	0	0	0	0	0	Warming	1	57.021	1	76.053	10187	19	-0.388	0.41	0.873	0.06	0.06	0	0.007	10.1497	Proteobacteria
31	d__Bacteria;p__Proteobacteria	42	4.18943	42	0	0	1	0	0	0	0	0	0	0	Warming	1	55.212	1	82.329	13026	27	-0.151	0.216	0.607	0.173	0.193	0.013	0.013	10.6006	Proteobacteria
32	d__Bacteria;p__Proteobacteria	43	3.76166	43	0	0	1	0	0	0	0	0	0	0	Warming	1	61.134	0.5	59.138	12859	34	-0.25	0.404	0.547	0.287	0.093	0.033	0.04	8.98611	Proteobacteria
33	d__Bacteria;p__Proteobacteria	44	3.95555	44	0	0	1	0	0	0	0	0	0	0	Warming	1	53.086	0.5	43.275	17535	17	-0.215	0.254	0.707	0.127	0.14	0	0.027	9.5251	Proteobacteria
34	d__Bacteria;p__Proteobacteria	45	6.08914	45	0	0	0	1	0	0	0	0	0	0	Microplastics	1	48.971	1	53.707	9853	45	-0.063	0.302	0.42	0.287	0.207	0.08	0.007	10.8407	Proteobacteria
35	d__Bacteria;p__Proteobacteria	48	4.86761	48	0	0	0	1	0	0	0	0	0	0	Microplastics	1	71.605	0.5	29.722	7014	23	-0.075	0.5	0.1	0.633	0.24	0.027	0	9.51476	Proteobacteria
36	d__Bacteria;p__Proteobacteria	50	3.41861	50	0	0	0	1	0	0	0	0	0	0	Microplastics	1	61.57	0.5	25.892	14028	51	-0.041	0.232	0.493	0.2	0.26	0.033	0.013	7.85527	Proteobacteria
37	d__Bacteria;p__Proteobacteria	51	5.07074	51	0	0	0	1	0	0	0	0	0	0	Microplastics	1	63.83	1	23.657	7849	30	-0.213	0.583	0.207	0.667	0.113	0.007	0.007	9.78885	Proteobacteria
38	d__Bacteria;p__Proteobacteria	52	4.13857	52	0	0	0	1	0	0	0	0	0	0	Microplastics	1	72	1	62.687	13694	44	-0.046	0.227	0.4	0.273	0.227	0.093	0.007	8.71484	Proteobacteria
39	d__Bacteria;p__Proteobacteria	53	4.10336	53	0	0	0	0	1	0	0	0	0	0	Herbicide	1	66.807	1	57.56	4509	14	-0.154	0.588	0.14	0.673	0.107	0.08	0	9.12248	Proteobacteria
40	d__Bacteria;p__Proteobacteria	56	4.35207	56	0	0	0	0	1	0	0	0	0	0	Herbicide	1	68.511	1	51.901	13527	34	-0.062	0.289	0.393	0.38	0.213	0.013	0	9.45828	Proteobacteria
41	d__Bacteria;p__Proteobacteria	57	4.22252	57	0	0	0	0	1	0	0	0	0	0	Herbicide	1	66.063	1	73.582	8684	35	-0.059	0.388	0.327	0.493	0.133	0.047	0	8.9691	Proteobacteria
42	d__Bacteria;p__Proteobacteria	58	5.16971	58	0	0	0	0	1	0	0	0	0	0	Herbicide	1	66.667	2	57.262	7348	53	-0.036	0.302	0.453	0.233	0.24	0.06	0.013	10.8282	Proteobacteria
43	d__Bacteria;p__Proteobacteria	59	4.30509	59	0	0	0	0	1	0	0	0	0	0	Herbicide	1	59.227	0.75	43.834	8350	38	-0.04	0.304	0.447	0.367	0.147	0.04	0	8.92456	Proteobacteria
44	d__Bacteria;p__Proteobacteria	61	4.998	61	0	0	0	0	0	1	0	0	0	0	Antibiotics	1	62.551	1	57.898	6012	35	-0.081	0.29	0.487	0.26	0.24	0.013	0	9.19984	Proteobacteria
45	d__Bacteria;p__Proteobacteria	62	5.27923	62	0	0	0	0	0	1	0	0	0	0	Antibiotics	1	57.769	1	37.575	8684	33	-0.089	0.337	0.4	0.333	0.26	0.007	0	9.4238	Proteobacteria
46	d__Bacteria;p__Proteobacteria	64	4.84701	64	0	0	0	0	0	1	0	0	0	0	Antibiotics	1	60.426	1	51.763	8350	23	-0.028	0.295	0.427	0.233	0.307	0.033	0	9.38972	Proteobacteria
47	d__Bacteria;p__Proteobacteria	65	4.73389	65	0	0	0	0	0	1	0	0	0	0	Antibiotics	1	56.78	0.75	46.393	10521	35	-0.082	0.289	0.38	0.393	0.22	0.007	0	8.67637	Proteobacteria
48	d__Bacteria;p__Proteobacteria	68	3.61924	68	0	0	0	0	0	1	0	0	0	0	Antibiotics	1	63.291	1	57.482	17702	39	-0.059	0.316	0.44	0.32	0.173	0.067	0	7.89276	Proteobacteria
49	d__Bacteria;p__Proteobacteria	69	4.16568	69	0	0	0	0	0	0	1	0	0	0	Fungicide	1	59.664	0.5	73.15	7682	22	-0.063	0.352	0.208	0.315	0.456	0.021	0	8.68538	Proteobacteria
50	d__Bacteria;p__Proteobacteria	6	4.72409	6	0	0	0	0	0	0	0	0	0	0	Control	0	57.143	1	60.5	11189	37	-0.095	0.295	0.387	0.387	0.18	0.047	0	9.48361	Proteobacteria
51	d__Bacteria;p__Proteobacteria	71	4.47617	71	0	0	0	0	0	0	1	0	0	0	Fungicide	1	57.741	0.75	52.401	10688	25	-0.01	0.428	0.18	0.46	0.333	0.027	0	9.36323	Proteobacteria
52	d__Bacteria;p__Proteobacteria	72	3.61463	72	0	0	0	0	0	0	1	0	0	0	Fungicide	1	60.581	0.5	68.918	5010	24	0.03	0.292	0.147	0.247	0.593	0.013	0	8.79018	Proteobacteria
53	d__Bacteria;p__Proteobacteria	73	4.76887	73	0	0	0	0	0	0	1	0	0	0	Fungicide	1	61.317	0.75	37.742	8851	18	0.037	0.329	0.067	0.233	0.7	0	0	9.95719	Proteobacteria
54	d__Bacteria;p__Proteobacteria	76	4.09968	76	0	0	0	0	0	0	1	0	0	0	Fungicide	1	59.2	1	47.08	10187	18	0.017	0.332	0.087	0.473	0.407	0.033	0	9.11373	Proteobacteria
55	d__Bacteria;p__Proteobacteria	78	5.01103	78	0	0	0	0	0	0	0	1	0	0	Copper	1	56.41	1	26.197	6346	25	0.001	0.169	0.333	0.173	0.48	0.013	0	10.5767	Proteobacteria
56	d__Bacteria;p__Proteobacteria	79	4.19805	79	0	0	0	0	0	0	0	1	0	0	Copper	1	68.24	0.5	25.938	5845	32	0.019	0.19	0.32	0.187	0.493	0	0	9.89235	Proteobacteria
57	d__Bacteria;p__Proteobacteria	81	3.17908	81	0	0	0	0	0	0	0	1	0	0	Copper	1	56.522	1.5	33.283	5678	19	0.015	0.173	0.36	0.173	0.467	0	0	9.47384	Proteobacteria
58	d__Bacteria;p__Proteobacteria	82	4.5609	82	0	0	0	0	0	0	0	1	0	0	Copper	1	54.583	0.5	30.534	5344	19	0.008	0.201	0.36	0.18	0.44	0.02	0	10.123	Proteobacteria
59	d__Bacteria;p__Proteobacteria	84	4.4729	84	0	0	0	0	0	0	0	1	0	0	Copper	1	56.356	1	27.916	6346	35	0.01	0.219	0.34	0.2	0.4	0.06	0	10.063	Proteobacteria
60	d__Bacteria;p__Proteobacteria	86	1.66747	86	0	0	0	0	0	0	0	0	1	0	Salinity	1	38.272	1	0	3841	36	0.162	0.312	0.78	0.04	0.173	0	0.007	11.3546	Proteobacteria
61	d__Bacteria;p__Proteobacteria	87	1.76943	87	0	0	0	0	0	0	0	0	1	0	Salinity	1	53.112	0.75	6.12	835	32	0.146	0.302	0.727	0.04	0.227	0.007	0	11.475	Proteobacteria
62	d__Bacteria;p__Proteobacteria	89	1.79924	89	0	0	0	0	0	0	0	0	1	0	Salinity	1	52.697	1.5	0	5010	25	0.086	0.284	0.38	0.087	0.533	0	0	10.7015	Proteobacteria
63	d__Bacteria;p__Proteobacteria	8	5.40254	8	0	0	0	0	0	0	0	0	0	0	Control	0	48.498	1	41.337	9519	28	-0.022	0.41	0.373	0.473	0.147	0.007	0	10.3976	Proteobacteria
64	d__Bacteria;p__Proteobacteria	92	1.8662	92	0	0	0	0	0	0	0	0	1	0	Salinity	1	48.498	1	2.505	2505	46	0.09	0.2	0.58	0.08	0.333	0.007	0	9.48206	Proteobacteria
65	d__Bacteria;p__Proteobacteria	94	4.00459	94	0	0	0	0	0	0	0	0	0	1	Insecticide	1	60.28	1.5	82.803	10020	35	-0.01	0.554	0.273	0.56	0.153	0.013	0	8.21576	Proteobacteria
66	d__Bacteria;p__Proteobacteria	95	4.42378	95	0	0	0	0	0	0	0	0	0	1	Insecticide	1	56.54	0.5	68.096	7181	35	-0.13	0.369	0.367	0.42	0.193	0.013	0.007	8.25435	Proteobacteria
67	d__Bacteria;p__Proteobacteria	96	4.83449	96	0	0	0	0	0	0	0	0	0	1	Insecticide	1	61.062	0.5	93.084	6012	26	-0.083	0.4	0.407	0.413	0.16	0.02	0	8.76752	Proteobacteria
68	d__Bacteria;p__Proteobacteria	97	4.4007	97	0	0	0	0	0	0	0	0	0	1	Insecticide	1	55.466	1	62.746	11857	32	-0.097	0.361	0.427	0.413	0.133	0.027	0	8.35119	Proteobacteria
69	d__Bacteria;p__Proteobacteria	99	3.6421	99	0	0	0	0	0	0	0	0	0	1	Insecticide	1	58.874	0.5	74.804	10855	37	-0.067	0.292	0.333	0.353	0.253	0.053	0.007	8.13444	Proteobacteria
70	d__Bacteria;p__Acidobacteriota	11	0.394889	11	0	0	0	0	0	0	0	0	0	0	Control	0	68.776	0.75	61.681	11356	24	-0.055	0.441	0.16	0.52	0.3	0.02	0	9.31555	Acidobacteriota
71	d__Bacteria;p__Acidobacteriota	121	0.196894	121	1	1	1	1	1	1	0	1	1	0	8 factors	8	36.052	11	2.567	1336	25	0.203	0.696	0.867	0.06	0.073	0	0	4.24965	Acidobacteriota
72	d__Bacteria;p__Acidobacteriota	122	0.312819	122	1	1	0	1	1	0	1	1	1	1	8 factors	8	38.397	8	3.238	1169	44	0.196	0.362	0.747	0.067	0.167	0.02	0	5.93982	Acidobacteriota
73	d__Bacteria;p__Acidobacteriota	123	0.276109	123	1	1	0	1	1	0	1	1	1	1	8 factors	8	43.548	2.5	5.398	1503	28	0.278	0.434	0.793	0.147	0.053	0	0.007	5.73028	Acidobacteriota
74	d__Bacteria;p__Acidobacteriota	124	0.171502	124	1	1	1	1	1	1	1	1	0	0	8 factors	8	47.718	6.5	94.781	13026	28	0.065	0.424	0.433	0.14	0.42	0.007	0	12.1126	Acidobacteriota
75	d__Bacteria;p__Acidobacteriota	125	0.260762	125	1	1	0	1	1	1	1	1	1	0	8 factors	8	38.431	60	4.226	1670	25	0.125	0.26	0.567	0.167	0.26	0	0.007	5.98355	Acidobacteriota
76	d__Bacteria;p__Acidobacteriota	126	0.19914	126	1	0	1	1	1	0	1	1	1	1	8 factors	8	41.667	6	0.819	1837	11	0.288	0.542	0.773	0	0.227	0	0	4.33959	Acidobacteriota
77	d__Bacteria;p__Acidobacteriota	127	1.3044	127	0	1	1	1	1	1	1	1	0	1	8 factors	8	64.378	1	100	14028	6	0.027	0.548	0.093	0.113	0.793	0	0	12.3905	Acidobacteriota
78	d__Bacteria;p__Acidobacteriota	128	0.208527	128	1	1	1	1	1	1	1	0	0	1	8 factors	8	49.153	45	89.764	7849	16	0.054	0.513	0.327	0.053	0.553	0.053	0.013	13.7604	Acidobacteriota
79	d__Bacteria;p__Acidobacteriota	129	0.284169	129	0	1	1	1	1	0	1	1	1	1	8 factors	8	52.419	0.75	0.528	5177	17	0.191	0.313	0.647	0.053	0.3	0	0	6.42778	Acidobacteriota
80	d__Bacteria;p__Acidobacteriota	12	0.324865	12	0	0	0	0	0	0	0	0	0	0	Control	0	55.602	0.5	46.767	6847	17	0.031	0.475	0.253	0.46	0.24	0.033	0.013	9.78413	Acidobacteriota
81	d__Bacteria;p__Acidobacteriota	130	0.195466	130	1	1	1	0	1	0	1	1	1	1	8 factors	8	32.759	11.5	4.638	668	16	0.545	0.634	0.987	0.007	0.007	0	0	4.03651	Acidobacteriota
82	d__Bacteria;p__Acidobacteriota	13	0.584825	13	0	0	0	0	0	0	0	0	0	0	Control	0	60.408	0.5	68.145	12859	34	-0.253	0.547	0.607	0.32	0.053	0.02	0	9.84494	Acidobacteriota
83	d__Bacteria;p__Acidobacteriota	14	0.336754	14	0	0	0	0	0	0	0	0	0	0	Control	0	66.803	1	31.218	8350	38	-0.043	0.515	0.307	0.547	0.113	0.02	0.013	8.90202	Acidobacteriota
84	d__Bacteria;p__Acidobacteriota	16	0.381222	16	0	0	0	0	0	0	0	0	0	0	Control	0	59.35	4	38.117	8684	54	-0.12	0.387	0.667	0.18	0.087	0.047	0.02	10.3465	Acidobacteriota
85	d__Bacteria;p__Acidobacteriota	20	0.385435	20	0	0	0	0	0	0	0	0	0	0	Control	0	58.964	1	65.674	14362	32	-0.142	0.33	0.473	0.373	0.107	0.047	0	9.48509	Acidobacteriota
86	d__Bacteria;p__Acidobacteriota	21	0.394826	21	1	0	0	0	0	0	0	0	0	0	Drought	1	48.511	2.5	43.455	6680	37	-0.06	0.226	0.48	0.193	0.307	0.02	0	9.87921	Acidobacteriota
87	d__Bacteria;p__Acidobacteriota	23	0.39102	23	1	0	0	0	0	0	0	0	0	0	Drought	1	56.198	5	40.358	6012	37	-0.099	0.262	0.567	0.167	0.213	0.053	0	10.19	Acidobacteriota
88	d__Bacteria;p__Acidobacteriota	25	0.382879	25	1	0	0	0	0	0	0	0	0	0	Drought	1	54.202	3.33	55.595	4676	39	-0.046	0.306	0.373	0.313	0.273	0.04	0	9.90609	Acidobacteriota
89	d__Bacteria;p__Acidobacteriota	26	0.401067	26	1	0	0	0	0	0	0	0	0	0	Drought	1	54.4	2	41.299	8350	39	-0.052	0.26	0.433	0.28	0.26	0.02	0.007	10.216	Acidobacteriota
90	d__Bacteria;p__Acidobacteriota	28	0.414523	28	1	0	0	0	0	0	0	0	0	0	Drought	1	52.301	3	42.367	8851	26	-0.169	0.429	0.493	0.053	0.16	0.293	0	9.82546	Acidobacteriota
91	d__Bacteria;p__Acidobacteriota	29	0.377925	29	0	1	0	0	0	0	0	0	0	0	Nitrogen deposition	1	57.025	0.5	88.524	8517	29	-0.022	0.258	0.307	0.293	0.367	0.027	0.007	11.524	Acidobacteriota
92	d__Bacteria;p__Acidobacteriota	2	0.348428	2	0	0	0	0	0	0	0	0	0	0	Control	0	56.723	0.5	81.769	12692	43	-0.129	0.446	0.48	0.393	0.107	0.013	0.007	7.87526	Acidobacteriota
93	d__Bacteria;p__Acidobacteriota	30	0.312716	30	0	1	0	0	0	0	0	0	0	0	Nitrogen deposition	1	64.159	1	81.096	7682	21	-0.09	0.15	0.427	0.267	0.3	0.007	0	10.582	Acidobacteriota
94	d__Bacteria;p__Acidobacteriota	32	0.480395	32	0	1	0	0	0	0	0	0	0	0	Nitrogen deposition	1	69.264	0.5	83.553	11857	23	-0.013	0.308	0.273	0.18	0.52	0.02	0.007	11.895	Acidobacteriota
95	d__Bacteria;p__Acidobacteriota	33	0.416335	33	0	1	0	0	0	0	0	0	0	0	Nitrogen deposition	1	66.805	0.5	83.809	10020	26	-0.067	0.1	0.453	0.207	0.313	0.02	0.007	11.2616	Acidobacteriota
96	d__Bacteria;p__Acidobacteriota	34	0.394975	34	0	1	0	0	0	0	0	0	0	0	Nitrogen deposition	1	67.22	0.5	100	6179	26	-0.037	0.211	0.367	0.167	0.44	0.027	0	11.4566	Acidobacteriota
97	d__Bacteria;p__Acidobacteriota	37	0.357552	37	0	0	1	0	0	0	0	0	0	0	Warming	1	58.268	0.5	83.631	9352	30	-0.236	0.185	0.773	0.1	0.107	0.02	0	10.4087	Acidobacteriota
98	d__Bacteria;p__Acidobacteriota	3	0.351258	3	0	0	0	0	0	0	0	0	0	0	Control	0	55.967	0.75	40.483	6179	30	-0.023	0.308	0.36	0.313	0.247	0.06	0.02	10.042	Acidobacteriota
99	d__Bacteria;p__Acidobacteriota	41	0.330817	41	0	0	1	0	0	0	0	0	0	0	Warming	1	57.021	1	76.053	10187	19	-0.388	0.41	0.873	0.06	0.06	0	0.007	10.1497	Acidobacteriota
100	d__Bacteria;p__Acidobacteriota	42	0.384498	42	0	0	1	0	0	0	0	0	0	0	Warming	1	55.212	1	82.329	13026	27	-0.151	0.216	0.607	0.173	0.193	0.013	0.013	10.6006	Acidobacteriota
101	d__Bacteria;p__Acidobacteriota	43	0.397339	43	0	0	1	0	0	0	0	0	0	0	Warming	1	61.134	0.5	59.138	12859	34	-0.25	0.404	0.547	0.287	0.093	0.033	0.04	8.98611	Acidobacteriota
102	d__Bacteria;p__Acidobacteriota	44	0.395917	44	0	0	1	0	0	0	0	0	0	0	Warming	1	53.086	0.5	43.275	17535	17	-0.215	0.254	0.707	0.127	0.14	0	0.027	9.5251	Acidobacteriota
103	d__Bacteria;p__Acidobacteriota	45	0.341992	45	0	0	0	1	0	0	0	0	0	0	Microplastics	1	48.971	1	53.707	9853	45	-0.063	0.302	0.42	0.287	0.207	0.08	0.007	10.8407	Acidobacteriota
104	d__Bacteria;p__Acidobacteriota	48	0.354766	48	0	0	0	1	0	0	0	0	0	0	Microplastics	1	71.605	0.5	29.722	7014	23	-0.075	0.5	0.1	0.633	0.24	0.027	0	9.51476	Acidobacteriota
105	d__Bacteria;p__Acidobacteriota	50	0.40466	50	0	0	0	1	0	0	0	0	0	0	Microplastics	1	61.57	0.5	25.892	14028	51	-0.041	0.232	0.493	0.2	0.26	0.033	0.013	7.85527	Acidobacteriota
106	d__Bacteria;p__Acidobacteriota	51	0.32339	51	0	0	0	1	0	0	0	0	0	0	Microplastics	1	63.83	1	23.657	7849	30	-0.213	0.583	0.207	0.667	0.113	0.007	0.007	9.78885	Acidobacteriota
107	d__Bacteria;p__Acidobacteriota	52	0.368017	52	0	0	0	1	0	0	0	0	0	0	Microplastics	1	72	1	62.687	13694	44	-0.046	0.227	0.4	0.273	0.227	0.093	0.007	8.71484	Acidobacteriota
108	d__Bacteria;p__Acidobacteriota	53	0.414051	53	0	0	0	0	1	0	0	0	0	0	Herbicide	1	66.807	1	57.56	4509	14	-0.154	0.588	0.14	0.673	0.107	0.08	0	9.12248	Acidobacteriota
109	d__Bacteria;p__Acidobacteriota	56	0.372223	56	0	0	0	0	1	0	0	0	0	0	Herbicide	1	68.511	1	51.901	13527	34	-0.062	0.289	0.393	0.38	0.213	0.013	0	9.45828	Acidobacteriota
110	d__Bacteria;p__Acidobacteriota	57	0.353562	57	0	0	0	0	1	0	0	0	0	0	Herbicide	1	66.063	1	73.582	8684	35	-0.059	0.388	0.327	0.493	0.133	0.047	0	8.9691	Acidobacteriota
111	d__Bacteria;p__Acidobacteriota	58	0.376023	58	0	0	0	0	1	0	0	0	0	0	Herbicide	1	66.667	2	57.262	7348	53	-0.036	0.302	0.453	0.233	0.24	0.06	0.013	10.8282	Acidobacteriota
112	d__Bacteria;p__Acidobacteriota	59	0.333231	59	0	0	0	0	1	0	0	0	0	0	Herbicide	1	59.227	0.75	43.834	8350	38	-0.04	0.304	0.447	0.367	0.147	0.04	0	8.92456	Acidobacteriota
113	d__Bacteria;p__Acidobacteriota	61	0.362916	61	0	0	0	0	0	1	0	0	0	0	Antibiotics	1	62.551	1	57.898	6012	35	-0.081	0.29	0.487	0.26	0.24	0.013	0	9.19984	Acidobacteriota
114	d__Bacteria;p__Acidobacteriota	62	0.360408	62	0	0	0	0	0	1	0	0	0	0	Antibiotics	1	57.769	1	37.575	8684	33	-0.089	0.337	0.4	0.333	0.26	0.007	0	9.4238	Acidobacteriota
115	d__Bacteria;p__Acidobacteriota	64	0.368769	64	0	0	0	0	0	1	0	0	0	0	Antibiotics	1	60.426	1	51.763	8350	23	-0.028	0.295	0.427	0.233	0.307	0.033	0	9.38972	Acidobacteriota
116	d__Bacteria;p__Acidobacteriota	65	0.362328	65	0	0	0	0	0	1	0	0	0	0	Antibiotics	1	56.78	0.75	46.393	10521	35	-0.082	0.289	0.38	0.393	0.22	0.007	0	8.67637	Acidobacteriota
117	d__Bacteria;p__Acidobacteriota	68	0.426361	68	0	0	0	0	0	1	0	0	0	0	Antibiotics	1	63.291	1	57.482	17702	39	-0.059	0.316	0.44	0.32	0.173	0.067	0	7.89276	Acidobacteriota
118	d__Bacteria;p__Acidobacteriota	69	0.375181	69	0	0	0	0	0	0	1	0	0	0	Fungicide	1	59.664	0.5	73.15	7682	22	-0.063	0.352	0.208	0.315	0.456	0.021	0	8.68538	Acidobacteriota
119	d__Bacteria;p__Acidobacteriota	6	0.365606	6	0	0	0	0	0	0	0	0	0	0	Control	0	57.143	1	60.5	11189	37	-0.095	0.295	0.387	0.387	0.18	0.047	0	9.48361	Acidobacteriota
120	d__Bacteria;p__Acidobacteriota	71	0.342986	71	0	0	0	0	0	0	1	0	0	0	Fungicide	1	57.741	0.75	52.401	10688	25	-0.01	0.428	0.18	0.46	0.333	0.027	0	9.36323	Acidobacteriota
121	d__Bacteria;p__Acidobacteriota	72	0.360562	72	0	0	0	0	0	0	1	0	0	0	Fungicide	1	60.581	0.5	68.918	5010	24	0.03	0.292	0.147	0.247	0.593	0.013	0	8.79018	Acidobacteriota
122	d__Bacteria;p__Acidobacteriota	73	0.37095	73	0	0	0	0	0	0	1	0	0	0	Fungicide	1	61.317	0.75	37.742	8851	18	0.037	0.329	0.067	0.233	0.7	0	0	9.95719	Acidobacteriota
123	d__Bacteria;p__Acidobacteriota	76	0.37841	76	0	0	0	0	0	0	1	0	0	0	Fungicide	1	59.2	1	47.08	10187	18	0.017	0.332	0.087	0.473	0.407	0.033	0	9.11373	Acidobacteriota
124	d__Bacteria;p__Acidobacteriota	78	0.70362	78	0	0	0	0	0	0	0	1	0	0	Copper	1	56.41	1	26.197	6346	25	0.001	0.169	0.333	0.173	0.48	0.013	0	10.5767	Acidobacteriota
125	d__Bacteria;p__Acidobacteriota	79	0.445531	79	0	0	0	0	0	0	0	1	0	0	Copper	1	68.24	0.5	25.938	5845	32	0.019	0.19	0.32	0.187	0.493	0	0	9.89235	Acidobacteriota
126	d__Bacteria;p__Acidobacteriota	81	1.20023	81	0	0	0	0	0	0	0	1	0	0	Copper	1	56.522	1.5	33.283	5678	19	0.015	0.173	0.36	0.173	0.467	0	0	9.47384	Acidobacteriota
127	d__Bacteria;p__Acidobacteriota	82	0.653558	82	0	0	0	0	0	0	0	1	0	0	Copper	1	54.583	0.5	30.534	5344	19	0.008	0.201	0.36	0.18	0.44	0.02	0	10.123	Acidobacteriota
128	d__Bacteria;p__Acidobacteriota	84	0.521785	84	0	0	0	0	0	0	0	1	0	0	Copper	1	56.356	1	27.916	6346	35	0.01	0.219	0.34	0.2	0.4	0.06	0	10.063	Acidobacteriota
129	d__Bacteria;p__Acidobacteriota	86	0.257439	86	0	0	0	0	0	0	0	0	1	0	Salinity	1	38.272	1	0	3841	36	0.162	0.312	0.78	0.04	0.173	0	0.007	11.3546	Acidobacteriota
130	d__Bacteria;p__Acidobacteriota	87	0.262882	87	0	0	0	0	0	0	0	0	1	0	Salinity	1	53.112	0.75	6.12	835	32	0.146	0.302	0.727	0.04	0.227	0.007	0	11.475	Acidobacteriota
131	d__Bacteria;p__Acidobacteriota	89	0.296095	89	0	0	0	0	0	0	0	0	1	0	Salinity	1	52.697	1.5	0	5010	25	0.086	0.284	0.38	0.087	0.533	0	0	10.7015	Acidobacteriota
132	d__Bacteria;p__Acidobacteriota	8	0.391025	8	0	0	0	0	0	0	0	0	0	0	Control	0	48.498	1	41.337	9519	28	-0.022	0.41	0.373	0.473	0.147	0.007	0	10.3976	Acidobacteriota
133	d__Bacteria;p__Acidobacteriota	92	0.343665	92	0	0	0	0	0	0	0	0	1	0	Salinity	1	48.498	1	2.505	2505	46	0.09	0.2	0.58	0.08	0.333	0.007	0	9.48206	Acidobacteriota
134	d__Bacteria;p__Acidobacteriota	94	0.655188	94	0	0	0	0	0	0	0	0	0	1	Insecticide	1	60.28	1.5	82.803	10020	35	-0.01	0.554	0.273	0.56	0.153	0.013	0	8.21576	Acidobacteriota
135	d__Bacteria;p__Acidobacteriota	95	0.295375	95	0	0	0	0	0	0	0	0	0	1	Insecticide	1	56.54	0.5	68.096	7181	35	-0.13	0.369	0.367	0.42	0.193	0.013	0.007	8.25435	Acidobacteriota
136	d__Bacteria;p__Acidobacteriota	96	0.39503	96	0	0	0	0	0	0	0	0	0	1	Insecticide	1	61.062	0.5	93.084	6012	26	-0.083	0.4	0.407	0.413	0.16	0.02	0	8.76752	Acidobacteriota
137	d__Bacteria;p__Acidobacteriota	97	0.345084	97	0	0	0	0	0	0	0	0	0	1	Insecticide	1	55.466	1	62.746	11857	32	-0.097	0.361	0.427	0.413	0.133	0.027	0	8.35119	Acidobacteriota
138	d__Bacteria;p__Acidobacteriota	99	0.387231	99	0	0	0	0	0	0	0	0	0	1	Insecticide	1	58.874	0.5	74.804	10855	37	-0.067	0.292	0.333	0.353	0.253	0.053	0.007	8.13444	Acidobacteriota
139	d__Bacteria;p__Firmicutes	11	0.128592	11	0	0	0	0	0	0	0	0	0	0	Control	0	68.776	0.75	61.681	11356	24	-0.055	0.441	0.16	0.52	0.3	0.02	0	9.31555	Firmicutes
140	d__Bacteria;p__Firmicutes	121	0.0902361	121	1	1	1	1	1	1	0	1	1	0	8 factors	8	36.052	11	2.567	1336	25	0.203	0.696	0.867	0.06	0.073	0	0	4.24965	Firmicutes
141	d__Bacteria;p__Firmicutes	122	0.0531685	122	1	1	0	1	1	0	1	1	1	1	8 factors	8	38.397	8	3.238	1169	44	0.196	0.362	0.747	0.067	0.167	0.02	0	5.93982	Firmicutes
142	d__Bacteria;p__Firmicutes	123	0.0664558	123	1	1	0	1	1	0	1	1	1	1	8 factors	8	43.548	2.5	5.398	1503	28	0.278	0.434	0.793	0.147	0.053	0	0.007	5.73028	Firmicutes
143	d__Bacteria;p__Firmicutes	124	0.376715	124	1	1	1	1	1	1	1	1	0	0	8 factors	8	47.718	6.5	94.781	13026	28	0.065	0.424	0.433	0.14	0.42	0.007	0	12.1126	Firmicutes
144	d__Bacteria;p__Firmicutes	125	0.0793352	125	1	1	0	1	1	1	1	1	1	0	8 factors	8	38.431	60	4.226	1670	25	0.125	0.26	0.567	0.167	0.26	0	0.007	5.98355	Firmicutes
145	d__Bacteria;p__Firmicutes	126	0.161505	126	1	0	1	1	1	0	1	1	1	1	8 factors	8	41.667	6	0.819	1837	11	0.288	0.542	0.773	0	0.227	0	0	4.33959	Firmicutes
146	d__Bacteria;p__Firmicutes	127	1.00088	127	0	1	1	1	1	1	1	1	0	1	8 factors	8	64.378	1	100	14028	6	0.027	0.548	0.093	0.113	0.793	0	0	12.3905	Firmicutes
147	d__Bacteria;p__Firmicutes	128	0.244083	128	1	1	1	1	1	1	1	0	0	1	8 factors	8	49.153	45	89.764	7849	16	0.054	0.513	0.327	0.053	0.553	0.053	0.013	13.7604	Firmicutes
148	d__Bacteria;p__Firmicutes	129	1.72615	129	0	1	1	1	1	0	1	1	1	1	8 factors	8	52.419	0.75	0.528	5177	17	0.191	0.313	0.647	0.053	0.3	0	0	6.42778	Firmicutes
149	d__Bacteria;p__Firmicutes	12	0.114118	12	0	0	0	0	0	0	0	0	0	0	Control	0	55.602	0.5	46.767	6847	17	0.031	0.475	0.253	0.46	0.24	0.033	0.013	9.78413	Firmicutes
150	d__Bacteria;p__Firmicutes	130	0.0702292	130	1	1	1	0	1	0	1	1	1	1	8 factors	8	32.759	11.5	4.638	668	16	0.545	0.634	0.987	0.007	0.007	0	0	4.03651	Firmicutes
151	d__Bacteria;p__Firmicutes	13	0.15243	13	0	0	0	0	0	0	0	0	0	0	Control	0	60.408	0.5	68.145	12859	34	-0.253	0.547	0.607	0.32	0.053	0.02	0	9.84494	Firmicutes
152	d__Bacteria;p__Firmicutes	14	0.0981673	14	0	0	0	0	0	0	0	0	0	0	Control	0	66.803	1	31.218	8350	38	-0.043	0.515	0.307	0.547	0.113	0.02	0.013	8.90202	Firmicutes
153	d__Bacteria;p__Firmicutes	16	0.0805728	16	0	0	0	0	0	0	0	0	0	0	Control	0	59.35	4	38.117	8684	54	-0.12	0.387	0.667	0.18	0.087	0.047	0.02	10.3465	Firmicutes
154	d__Bacteria;p__Firmicutes	20	0.174802	20	0	0	0	0	0	0	0	0	0	0	Control	0	58.964	1	65.674	14362	32	-0.142	0.33	0.473	0.373	0.107	0.047	0	9.48509	Firmicutes
155	d__Bacteria;p__Firmicutes	21	0.0974648	21	1	0	0	0	0	0	0	0	0	0	Drought	1	48.511	2.5	43.455	6680	37	-0.06	0.226	0.48	0.193	0.307	0.02	0	9.87921	Firmicutes
156	d__Bacteria;p__Firmicutes	23	0.11035	23	1	0	0	0	0	0	0	0	0	0	Drought	1	56.198	5	40.358	6012	37	-0.099	0.262	0.567	0.167	0.213	0.053	0	10.19	Firmicutes
157	d__Bacteria;p__Firmicutes	25	0.102821	25	1	0	0	0	0	0	0	0	0	0	Drought	1	54.202	3.33	55.595	4676	39	-0.046	0.306	0.373	0.313	0.273	0.04	0	9.90609	Firmicutes
158	d__Bacteria;p__Firmicutes	26	0.12283	26	1	0	0	0	0	0	0	0	0	0	Drought	1	54.4	2	41.299	8350	39	-0.052	0.26	0.433	0.28	0.26	0.02	0.007	10.216	Firmicutes
159	d__Bacteria;p__Firmicutes	28	0.130556	28	1	0	0	0	0	0	0	0	0	0	Drought	1	52.301	3	42.367	8851	26	-0.169	0.429	0.493	0.053	0.16	0.293	0	9.82546	Firmicutes
160	d__Bacteria;p__Firmicutes	29	0.441722	29	0	1	0	0	0	0	0	0	0	0	Nitrogen deposition	1	57.025	0.5	88.524	8517	29	-0.022	0.258	0.307	0.293	0.367	0.027	0.007	11.524	Firmicutes
161	d__Bacteria;p__Firmicutes	2	0.0843236	2	0	0	0	0	0	0	0	0	0	0	Control	0	56.723	0.5	81.769	12692	43	-0.129	0.446	0.48	0.393	0.107	0.013	0.007	7.87526	Firmicutes
162	d__Bacteria;p__Firmicutes	30	0.187567	30	0	1	0	0	0	0	0	0	0	0	Nitrogen deposition	1	64.159	1	81.096	7682	21	-0.09	0.15	0.427	0.267	0.3	0.007	0	10.582	Firmicutes
163	d__Bacteria;p__Firmicutes	32	0.378105	32	0	1	0	0	0	0	0	0	0	0	Nitrogen deposition	1	69.264	0.5	83.553	11857	23	-0.013	0.308	0.273	0.18	0.52	0.02	0.007	11.895	Firmicutes
164	d__Bacteria;p__Firmicutes	33	0.306859	33	0	1	0	0	0	0	0	0	0	0	Nitrogen deposition	1	66.805	0.5	83.809	10020	26	-0.067	0.1	0.453	0.207	0.313	0.02	0.007	11.2616	Firmicutes
165	d__Bacteria;p__Firmicutes	34	0.269664	34	0	1	0	0	0	0	0	0	0	0	Nitrogen deposition	1	67.22	0.5	100	6179	26	-0.037	0.211	0.367	0.167	0.44	0.027	0	11.4566	Firmicutes
166	d__Bacteria;p__Firmicutes	37	0.114995	37	0	0	1	0	0	0	0	0	0	0	Warming	1	58.268	0.5	83.631	9352	30	-0.236	0.185	0.773	0.1	0.107	0.02	0	10.4087	Firmicutes
167	d__Bacteria;p__Firmicutes	3	0.149507	3	0	0	0	0	0	0	0	0	0	0	Control	0	55.967	0.75	40.483	6179	30	-0.023	0.308	0.36	0.313	0.247	0.06	0.02	10.042	Firmicutes
168	d__Bacteria;p__Firmicutes	41	0.140317	41	0	0	1	0	0	0	0	0	0	0	Warming	1	57.021	1	76.053	10187	19	-0.388	0.41	0.873	0.06	0.06	0	0.007	10.1497	Firmicutes
169	d__Bacteria;p__Firmicutes	42	0.159786	42	0	0	1	0	0	0	0	0	0	0	Warming	1	55.212	1	82.329	13026	27	-0.151	0.216	0.607	0.173	0.193	0.013	0.013	10.6006	Firmicutes
170	d__Bacteria;p__Firmicutes	43	0.119056	43	0	0	1	0	0	0	0	0	0	0	Warming	1	61.134	0.5	59.138	12859	34	-0.25	0.404	0.547	0.287	0.093	0.033	0.04	8.98611	Firmicutes
171	d__Bacteria;p__Firmicutes	44	0.15615	44	0	0	1	0	0	0	0	0	0	0	Warming	1	53.086	0.5	43.275	17535	17	-0.215	0.254	0.707	0.127	0.14	0	0.027	9.5251	Firmicutes
172	d__Bacteria;p__Firmicutes	45	0.0850426	45	0	0	0	1	0	0	0	0	0	0	Microplastics	1	48.971	1	53.707	9853	45	-0.063	0.302	0.42	0.287	0.207	0.08	0.007	10.8407	Firmicutes
173	d__Bacteria;p__Firmicutes	48	0.109882	48	0	0	0	1	0	0	0	0	0	0	Microplastics	1	71.605	0.5	29.722	7014	23	-0.075	0.5	0.1	0.633	0.24	0.027	0	9.51476	Firmicutes
174	d__Bacteria;p__Firmicutes	50	0.153228	50	0	0	0	1	0	0	0	0	0	0	Microplastics	1	61.57	0.5	25.892	14028	51	-0.041	0.232	0.493	0.2	0.26	0.033	0.013	7.85527	Firmicutes
175	d__Bacteria;p__Firmicutes	51	0.147833	51	0	0	0	1	0	0	0	0	0	0	Microplastics	1	63.83	1	23.657	7849	30	-0.213	0.583	0.207	0.667	0.113	0.007	0.007	9.78885	Firmicutes
176	d__Bacteria;p__Firmicutes	52	0.163872	52	0	0	0	1	0	0	0	0	0	0	Microplastics	1	72	1	62.687	13694	44	-0.046	0.227	0.4	0.273	0.227	0.093	0.007	8.71484	Firmicutes
177	d__Bacteria;p__Firmicutes	53	0.13982	53	0	0	0	0	1	0	0	0	0	0	Herbicide	1	66.807	1	57.56	4509	14	-0.154	0.588	0.14	0.673	0.107	0.08	0	9.12248	Firmicutes
178	d__Bacteria;p__Firmicutes	56	0.122274	56	0	0	0	0	1	0	0	0	0	0	Herbicide	1	68.511	1	51.901	13527	34	-0.062	0.289	0.393	0.38	0.213	0.013	0	9.45828	Firmicutes
179	d__Bacteria;p__Firmicutes	57	0.0822181	57	0	0	0	0	1	0	0	0	0	0	Herbicide	1	66.063	1	73.582	8684	35	-0.059	0.388	0.327	0.493	0.133	0.047	0	8.9691	Firmicutes
180	d__Bacteria;p__Firmicutes	58	0.131574	58	0	0	0	0	1	0	0	0	0	0	Herbicide	1	66.667	2	57.262	7348	53	-0.036	0.302	0.453	0.233	0.24	0.06	0.013	10.8282	Firmicutes
181	d__Bacteria;p__Firmicutes	59	0.105601	59	0	0	0	0	1	0	0	0	0	0	Herbicide	1	59.227	0.75	43.834	8350	38	-0.04	0.304	0.447	0.367	0.147	0.04	0	8.92456	Firmicutes
182	d__Bacteria;p__Firmicutes	61	0.0380408	61	0	0	0	0	0	1	0	0	0	0	Antibiotics	1	62.551	1	57.898	6012	35	-0.081	0.29	0.487	0.26	0.24	0.013	0	9.19984	Firmicutes
183	d__Bacteria;p__Firmicutes	62	0.0429116	62	0	0	0	0	0	1	0	0	0	0	Antibiotics	1	57.769	1	37.575	8684	33	-0.089	0.337	0.4	0.333	0.26	0.007	0	9.4238	Firmicutes
184	d__Bacteria;p__Firmicutes	64	0.0566272	64	0	0	0	0	0	1	0	0	0	0	Antibiotics	1	60.426	1	51.763	8350	23	-0.028	0.295	0.427	0.233	0.307	0.033	0	9.38972	Firmicutes
185	d__Bacteria;p__Firmicutes	65	0.0448181	65	0	0	0	0	0	1	0	0	0	0	Antibiotics	1	56.78	0.75	46.393	10521	35	-0.082	0.289	0.38	0.393	0.22	0.007	0	8.67637	Firmicutes
186	d__Bacteria;p__Firmicutes	68	0	68	0	0	0	0	0	1	0	0	0	0	Antibiotics	1	63.291	1	57.482	17702	39	-0.059	0.316	0.44	0.32	0.173	0.067	0	7.89276	Firmicutes
187	d__Bacteria;p__Firmicutes	69	0.160717	69	0	0	0	0	0	0	1	0	0	0	Fungicide	1	59.664	0.5	73.15	7682	22	-0.063	0.352	0.208	0.315	0.456	0.021	0	8.68538	Firmicutes
188	d__Bacteria;p__Firmicutes	6	0.213535	6	0	0	0	0	0	0	0	0	0	0	Control	0	57.143	1	60.5	11189	37	-0.095	0.295	0.387	0.387	0.18	0.047	0	9.48361	Firmicutes
189	d__Bacteria;p__Firmicutes	71	0.160623	71	0	0	0	0	0	0	1	0	0	0	Fungicide	1	57.741	0.75	52.401	10688	25	-0.01	0.428	0.18	0.46	0.333	0.027	0	9.36323	Firmicutes
190	d__Bacteria;p__Firmicutes	72	0.256582	72	0	0	0	0	0	0	1	0	0	0	Fungicide	1	60.581	0.5	68.918	5010	24	0.03	0.292	0.147	0.247	0.593	0.013	0	8.79018	Firmicutes
191	d__Bacteria;p__Firmicutes	73	0.230232	73	0	0	0	0	0	0	1	0	0	0	Fungicide	1	61.317	0.75	37.742	8851	18	0.037	0.329	0.067	0.233	0.7	0	0	9.95719	Firmicutes
192	d__Bacteria;p__Firmicutes	76	0.186242	76	0	0	0	0	0	0	1	0	0	0	Fungicide	1	59.2	1	47.08	10187	18	0.017	0.332	0.087	0.473	0.407	0.033	0	9.11373	Firmicutes
193	d__Bacteria;p__Firmicutes	78	0	78	0	0	0	0	0	0	0	1	0	0	Copper	1	56.41	1	26.197	6346	25	0.001	0.169	0.333	0.173	0.48	0.013	0	10.5767	Firmicutes
194	d__Bacteria;p__Firmicutes	79	0	79	0	0	0	0	0	0	0	1	0	0	Copper	1	68.24	0.5	25.938	5845	32	0.019	0.19	0.32	0.187	0.493	0	0	9.89235	Firmicutes
195	d__Bacteria;p__Firmicutes	81	0.0196175	81	0	0	0	0	0	0	0	1	0	0	Copper	1	56.522	1.5	33.283	5678	19	0.015	0.173	0.36	0.173	0.467	0	0	9.47384	Firmicutes
196	d__Bacteria;p__Firmicutes	82	0	82	0	0	0	0	0	0	0	1	0	0	Copper	1	54.583	0.5	30.534	5344	19	0.008	0.201	0.36	0.18	0.44	0.02	0	10.123	Firmicutes
197	d__Bacteria;p__Firmicutes	84	0	84	0	0	0	0	0	0	0	1	0	0	Copper	1	56.356	1	27.916	6346	35	0.01	0.219	0.34	0.2	0.4	0.06	0	10.063	Firmicutes
198	d__Bacteria;p__Firmicutes	86	5.40861	86	0	0	0	0	0	0	0	0	1	0	Salinity	1	38.272	1	0	3841	36	0.162	0.312	0.78	0.04	0.173	0	0.007	11.3546	Firmicutes
199	d__Bacteria;p__Firmicutes	87	5.35071	87	0	0	0	0	0	0	0	0	1	0	Salinity	1	53.112	0.75	6.12	835	32	0.146	0.302	0.727	0.04	0.227	0.007	0	11.475	Firmicutes
200	d__Bacteria;p__Firmicutes	89	4.59595	89	0	0	0	0	0	0	0	0	1	0	Salinity	1	52.697	1.5	0	5010	25	0.086	0.284	0.38	0.087	0.533	0	0	10.7015	Firmicutes
201	d__Bacteria;p__Firmicutes	8	0.167537	8	0	0	0	0	0	0	0	0	0	0	Control	0	48.498	1	41.337	9519	28	-0.022	0.41	0.373	0.473	0.147	0.007	0	10.3976	Firmicutes
202	d__Bacteria;p__Firmicutes	92	3.20824	92	0	0	0	0	0	0	0	0	1	0	Salinity	1	48.498	1	2.505	2505	46	0.09	0.2	0.58	0.08	0.333	0.007	0	9.48206	Firmicutes
203	d__Bacteria;p__Firmicutes	94	0.143901	94	0	0	0	0	0	0	0	0	0	1	Insecticide	1	60.28	1.5	82.803	10020	35	-0.01	0.554	0.273	0.56	0.153	0.013	0	8.21576	Firmicutes
204	d__Bacteria;p__Firmicutes	95	0.124429	95	0	0	0	0	0	0	0	0	0	1	Insecticide	1	56.54	0.5	68.096	7181	35	-0.13	0.369	0.367	0.42	0.193	0.013	0.007	8.25435	Firmicutes
205	d__Bacteria;p__Firmicutes	96	0.120873	96	0	0	0	0	0	0	0	0	0	1	Insecticide	1	61.062	0.5	93.084	6012	26	-0.083	0.4	0.407	0.413	0.16	0.02	0	8.76752	Firmicutes
206	d__Bacteria;p__Firmicutes	97	0.158142	97	0	0	0	0	0	0	0	0	0	1	Insecticide	1	55.466	1	62.746	11857	32	-0.097	0.361	0.427	0.413	0.133	0.027	0	8.35119	Firmicutes
207	d__Bacteria;p__Firmicutes	99	0.183965	99	0	0	0	0	0	0	0	0	0	1	Insecticide	1	58.874	0.5	74.804	10855	37	-0.067	0.292	0.333	0.353	0.253	0.053	0.007	8.13444	Firmicutes
208	d__Bacteria;p__Actinobacteriota	11	3.61963	11	0	0	0	0	0	0	0	0	0	0	Control	0	68.776	0.75	61.681	11356	24	-0.055	0.441	0.16	0.52	0.3	0.02	0	9.31555	Actinobacteriota
209	d__Bacteria;p__Actinobacteriota	121	2.29651	121	1	1	1	1	1	1	0	1	1	0	8 factors	8	36.052	11	2.567	1336	25	0.203	0.696	0.867	0.06	0.073	0	0	4.24965	Actinobacteriota
210	d__Bacteria;p__Actinobacteriota	122	4.02991	122	1	1	0	1	1	0	1	1	1	1	8 factors	8	38.397	8	3.238	1169	44	0.196	0.362	0.747	0.067	0.167	0.02	0	5.93982	Actinobacteriota
211	d__Bacteria;p__Actinobacteriota	123	3.8044	123	1	1	0	1	1	0	1	1	1	1	8 factors	8	43.548	2.5	5.398	1503	28	0.278	0.434	0.793	0.147	0.053	0	0.007	5.73028	Actinobacteriota
212	d__Bacteria;p__Actinobacteriota	124	7.29911	124	1	1	1	1	1	1	1	1	0	0	8 factors	8	47.718	6.5	94.781	13026	28	0.065	0.424	0.433	0.14	0.42	0.007	0	12.1126	Actinobacteriota
213	d__Bacteria;p__Actinobacteriota	125	3.77855	125	1	1	0	1	1	1	1	1	1	0	8 factors	8	38.431	60	4.226	1670	25	0.125	0.26	0.567	0.167	0.26	0	0.007	5.98355	Actinobacteriota
214	d__Bacteria;p__Actinobacteriota	126	2.41174	126	1	0	1	1	1	0	1	1	1	1	8 factors	8	41.667	6	0.819	1837	11	0.288	0.542	0.773	0	0.227	0	0	4.33959	Actinobacteriota
215	d__Bacteria;p__Actinobacteriota	127	6.52294	127	0	1	1	1	1	1	1	1	0	1	8 factors	8	64.378	1	100	14028	6	0.027	0.548	0.093	0.113	0.793	0	0	12.3905	Actinobacteriota
216	d__Bacteria;p__Actinobacteriota	128	8.24	128	1	1	1	1	1	1	1	0	0	1	8 factors	8	49.153	45	89.764	7849	16	0.054	0.513	0.327	0.053	0.553	0.053	0.013	13.7604	Actinobacteriota
217	d__Bacteria;p__Actinobacteriota	129	2.94267	129	0	1	1	1	1	0	1	1	1	1	8 factors	8	52.419	0.75	0.528	5177	17	0.191	0.313	0.647	0.053	0.3	0	0	6.42778	Actinobacteriota
218	d__Bacteria;p__Actinobacteriota	12	4.03241	12	0	0	0	0	0	0	0	0	0	0	Control	0	55.602	0.5	46.767	6847	17	0.031	0.475	0.253	0.46	0.24	0.033	0.013	9.78413	Actinobacteriota
219	d__Bacteria;p__Actinobacteriota	130	2.17645	130	1	1	1	0	1	0	1	1	1	1	8 factors	8	32.759	11.5	4.638	668	16	0.545	0.634	0.987	0.007	0.007	0	0	4.03651	Actinobacteriota
220	d__Bacteria;p__Actinobacteriota	13	3.80246	13	0	0	0	0	0	0	0	0	0	0	Control	0	60.408	0.5	68.145	12859	34	-0.253	0.547	0.607	0.32	0.053	0.02	0	9.84494	Actinobacteriota
221	d__Bacteria;p__Actinobacteriota	14	3.39935	14	0	0	0	0	0	0	0	0	0	0	Control	0	66.803	1	31.218	8350	38	-0.043	0.515	0.307	0.547	0.113	0.02	0.013	8.90202	Actinobacteriota
222	d__Bacteria;p__Actinobacteriota	16	4.00047	16	0	0	0	0	0	0	0	0	0	0	Control	0	59.35	4	38.117	8684	54	-0.12	0.387	0.667	0.18	0.087	0.047	0.02	10.3465	Actinobacteriota
223	d__Bacteria;p__Actinobacteriota	20	3.85235	20	0	0	0	0	0	0	0	0	0	0	Control	0	58.964	1	65.674	14362	32	-0.142	0.33	0.473	0.373	0.107	0.047	0	9.48509	Actinobacteriota
224	d__Bacteria;p__Actinobacteriota	21	4.23495	21	1	0	0	0	0	0	0	0	0	0	Drought	1	48.511	2.5	43.455	6680	37	-0.06	0.226	0.48	0.193	0.307	0.02	0	9.87921	Actinobacteriota
225	d__Bacteria;p__Actinobacteriota	23	4.21328	23	1	0	0	0	0	0	0	0	0	0	Drought	1	56.198	5	40.358	6012	37	-0.099	0.262	0.567	0.167	0.213	0.053	0	10.19	Actinobacteriota
226	d__Bacteria;p__Actinobacteriota	25	4.02256	25	1	0	0	0	0	0	0	0	0	0	Drought	1	54.202	3.33	55.595	4676	39	-0.046	0.306	0.373	0.313	0.273	0.04	0	9.90609	Actinobacteriota
227	d__Bacteria;p__Actinobacteriota	26	3.95597	26	1	0	0	0	0	0	0	0	0	0	Drought	1	54.4	2	41.299	8350	39	-0.052	0.26	0.433	0.28	0.26	0.02	0.007	10.216	Actinobacteriota
228	d__Bacteria;p__Actinobacteriota	28	4.33235	28	1	0	0	0	0	0	0	0	0	0	Drought	1	52.301	3	42.367	8851	26	-0.169	0.429	0.493	0.053	0.16	0.293	0	9.82546	Actinobacteriota
229	d__Bacteria;p__Actinobacteriota	29	4.93289	29	0	1	0	0	0	0	0	0	0	0	Nitrogen deposition	1	57.025	0.5	88.524	8517	29	-0.022	0.258	0.307	0.293	0.367	0.027	0.007	11.524	Actinobacteriota
230	d__Bacteria;p__Actinobacteriota	2	3.57397	2	0	0	0	0	0	0	0	0	0	0	Control	0	56.723	0.5	81.769	12692	43	-0.129	0.446	0.48	0.393	0.107	0.013	0.007	7.87526	Actinobacteriota
231	d__Bacteria;p__Actinobacteriota	30	4.3922	30	0	1	0	0	0	0	0	0	0	0	Nitrogen deposition	1	64.159	1	81.096	7682	21	-0.09	0.15	0.427	0.267	0.3	0.007	0	10.582	Actinobacteriota
232	d__Bacteria;p__Actinobacteriota	32	5.1633	32	0	1	0	0	0	0	0	0	0	0	Nitrogen deposition	1	69.264	0.5	83.553	11857	23	-0.013	0.308	0.273	0.18	0.52	0.02	0.007	11.895	Actinobacteriota
233	d__Bacteria;p__Actinobacteriota	33	4.75391	33	0	1	0	0	0	0	0	0	0	0	Nitrogen deposition	1	66.805	0.5	83.809	10020	26	-0.067	0.1	0.453	0.207	0.313	0.02	0.007	11.2616	Actinobacteriota
234	d__Bacteria;p__Actinobacteriota	34	4.76263	34	0	1	0	0	0	0	0	0	0	0	Nitrogen deposition	1	67.22	0.5	100	6179	26	-0.037	0.211	0.367	0.167	0.44	0.027	0	11.4566	Actinobacteriota
235	d__Bacteria;p__Actinobacteriota	37	5.20183	37	0	0	1	0	0	0	0	0	0	0	Warming	1	58.268	0.5	83.631	9352	30	-0.236	0.185	0.773	0.1	0.107	0.02	0	10.4087	Actinobacteriota
236	d__Bacteria;p__Actinobacteriota	3	3.95044	3	0	0	0	0	0	0	0	0	0	0	Control	0	55.967	0.75	40.483	6179	30	-0.023	0.308	0.36	0.313	0.247	0.06	0.02	10.042	Actinobacteriota
237	d__Bacteria;p__Actinobacteriota	41	4.11989	41	0	0	1	0	0	0	0	0	0	0	Warming	1	57.021	1	76.053	10187	19	-0.388	0.41	0.873	0.06	0.06	0	0.007	10.1497	Actinobacteriota
238	d__Bacteria;p__Actinobacteriota	42	5.21296	42	0	0	1	0	0	0	0	0	0	0	Warming	1	55.212	1	82.329	13026	27	-0.151	0.216	0.607	0.173	0.193	0.013	0.013	10.6006	Actinobacteriota
239	d__Bacteria;p__Actinobacteriota	43	4.14691	43	0	0	1	0	0	0	0	0	0	0	Warming	1	61.134	0.5	59.138	12859	34	-0.25	0.404	0.547	0.287	0.093	0.033	0.04	8.98611	Actinobacteriota
240	d__Bacteria;p__Actinobacteriota	44	4.33139	44	0	0	1	0	0	0	0	0	0	0	Warming	1	53.086	0.5	43.275	17535	17	-0.215	0.254	0.707	0.127	0.14	0	0.027	9.5251	Actinobacteriota
241	d__Bacteria;p__Actinobacteriota	45	3.83646	45	0	0	0	1	0	0	0	0	0	0	Microplastics	1	48.971	1	53.707	9853	45	-0.063	0.302	0.42	0.287	0.207	0.08	0.007	10.8407	Actinobacteriota
242	d__Bacteria;p__Actinobacteriota	48	3.73399	48	0	0	0	1	0	0	0	0	0	0	Microplastics	1	71.605	0.5	29.722	7014	23	-0.075	0.5	0.1	0.633	0.24	0.027	0	9.51476	Actinobacteriota
243	d__Bacteria;p__Actinobacteriota	50	3.54637	50	0	0	0	1	0	0	0	0	0	0	Microplastics	1	61.57	0.5	25.892	14028	51	-0.041	0.232	0.493	0.2	0.26	0.033	0.013	7.85527	Actinobacteriota
244	d__Bacteria;p__Actinobacteriota	51	3.85	51	0	0	0	1	0	0	0	0	0	0	Microplastics	1	63.83	1	23.657	7849	30	-0.213	0.583	0.207	0.667	0.113	0.007	0.007	9.78885	Actinobacteriota
245	d__Bacteria;p__Actinobacteriota	52	3.67155	52	0	0	0	1	0	0	0	0	0	0	Microplastics	1	72	1	62.687	13694	44	-0.046	0.227	0.4	0.273	0.227	0.093	0.007	8.71484	Actinobacteriota
246	d__Bacteria;p__Actinobacteriota	53	3.99242	53	0	0	0	0	1	0	0	0	0	0	Herbicide	1	66.807	1	57.56	4509	14	-0.154	0.588	0.14	0.673	0.107	0.08	0	9.12248	Actinobacteriota
247	d__Bacteria;p__Actinobacteriota	56	4.25633	56	0	0	0	0	1	0	0	0	0	0	Herbicide	1	68.511	1	51.901	13527	34	-0.062	0.289	0.393	0.38	0.213	0.013	0	9.45828	Actinobacteriota
248	d__Bacteria;p__Actinobacteriota	57	3.81505	57	0	0	0	0	1	0	0	0	0	0	Herbicide	1	66.063	1	73.582	8684	35	-0.059	0.388	0.327	0.493	0.133	0.047	0	8.9691	Actinobacteriota
249	d__Bacteria;p__Actinobacteriota	58	4.68339	58	0	0	0	0	1	0	0	0	0	0	Herbicide	1	66.667	2	57.262	7348	53	-0.036	0.302	0.453	0.233	0.24	0.06	0.013	10.8282	Actinobacteriota
250	d__Bacteria;p__Actinobacteriota	59	3.78051	59	0	0	0	0	1	0	0	0	0	0	Herbicide	1	59.227	0.75	43.834	8350	38	-0.04	0.304	0.447	0.367	0.147	0.04	0	8.92456	Actinobacteriota
251	d__Bacteria;p__Actinobacteriota	61	3.49494	61	0	0	0	0	0	1	0	0	0	0	Antibiotics	1	62.551	1	57.898	6012	35	-0.081	0.29	0.487	0.26	0.24	0.013	0	9.19984	Actinobacteriota
252	d__Bacteria;p__Actinobacteriota	62	3.51869	62	0	0	0	0	0	1	0	0	0	0	Antibiotics	1	57.769	1	37.575	8684	33	-0.089	0.337	0.4	0.333	0.26	0.007	0	9.4238	Actinobacteriota
253	d__Bacteria;p__Actinobacteriota	64	3.78334	64	0	0	0	0	0	1	0	0	0	0	Antibiotics	1	60.426	1	51.763	8350	23	-0.028	0.295	0.427	0.233	0.307	0.033	0	9.38972	Actinobacteriota
254	d__Bacteria;p__Actinobacteriota	65	3.07281	65	0	0	0	0	0	1	0	0	0	0	Antibiotics	1	56.78	0.75	46.393	10521	35	-0.082	0.289	0.38	0.393	0.22	0.007	0	8.67637	Actinobacteriota
255	d__Bacteria;p__Actinobacteriota	68	3.41301	68	0	0	0	0	0	1	0	0	0	0	Antibiotics	1	63.291	1	57.482	17702	39	-0.059	0.316	0.44	0.32	0.173	0.067	0	7.89276	Actinobacteriota
256	d__Bacteria;p__Actinobacteriota	69	3.58209	69	0	0	0	0	0	0	1	0	0	0	Fungicide	1	59.664	0.5	73.15	7682	22	-0.063	0.352	0.208	0.315	0.456	0.021	0	8.68538	Actinobacteriota
257	d__Bacteria;p__Actinobacteriota	6	3.75916	6	0	0	0	0	0	0	0	0	0	0	Control	0	57.143	1	60.5	11189	37	-0.095	0.295	0.387	0.387	0.18	0.047	0	9.48361	Actinobacteriota
258	d__Bacteria;p__Actinobacteriota	71	3.98958	71	0	0	0	0	0	0	1	0	0	0	Fungicide	1	57.741	0.75	52.401	10688	25	-0.01	0.428	0.18	0.46	0.333	0.027	0	9.36323	Actinobacteriota
259	d__Bacteria;p__Actinobacteriota	72	3.45229	72	0	0	0	0	0	0	1	0	0	0	Fungicide	1	60.581	0.5	68.918	5010	24	0.03	0.292	0.147	0.247	0.593	0.013	0	8.79018	Actinobacteriota
260	d__Bacteria;p__Actinobacteriota	73	4.23242	73	0	0	0	0	0	0	1	0	0	0	Fungicide	1	61.317	0.75	37.742	8851	18	0.037	0.329	0.067	0.233	0.7	0	0	9.95719	Actinobacteriota
261	d__Bacteria;p__Actinobacteriota	76	4.0133	76	0	0	0	0	0	0	1	0	0	0	Fungicide	1	59.2	1	47.08	10187	18	0.017	0.332	0.087	0.473	0.407	0.033	0	9.11373	Actinobacteriota
262	d__Bacteria;p__Actinobacteriota	78	4.72025	78	0	0	0	0	0	0	0	1	0	0	Copper	1	56.41	1	26.197	6346	25	0.001	0.169	0.333	0.173	0.48	0.013	0	10.5767	Actinobacteriota
263	d__Bacteria;p__Actinobacteriota	79	4.90005	79	0	0	0	0	0	0	0	1	0	0	Copper	1	68.24	0.5	25.938	5845	32	0.019	0.19	0.32	0.187	0.493	0	0	9.89235	Actinobacteriota
264	d__Bacteria;p__Actinobacteriota	81	4.8892	81	0	0	0	0	0	0	0	1	0	0	Copper	1	56.522	1.5	33.283	5678	19	0.015	0.173	0.36	0.173	0.467	0	0	9.47384	Actinobacteriota
265	d__Bacteria;p__Actinobacteriota	82	4.73575	82	0	0	0	0	0	0	0	1	0	0	Copper	1	54.583	0.5	30.534	5344	19	0.008	0.201	0.36	0.18	0.44	0.02	0	10.123	Actinobacteriota
266	d__Bacteria;p__Actinobacteriota	84	4.69331	84	0	0	0	0	0	0	0	1	0	0	Copper	1	56.356	1	27.916	6346	35	0.01	0.219	0.34	0.2	0.4	0.06	0	10.063	Actinobacteriota
267	d__Bacteria;p__Actinobacteriota	86	3.98919	86	0	0	0	0	0	0	0	0	1	0	Salinity	1	38.272	1	0	3841	36	0.162	0.312	0.78	0.04	0.173	0	0.007	11.3546	Actinobacteriota
268	d__Bacteria;p__Actinobacteriota	87	4.06356	87	0	0	0	0	0	0	0	0	1	0	Salinity	1	53.112	0.75	6.12	835	32	0.146	0.302	0.727	0.04	0.227	0.007	0	11.475	Actinobacteriota
269	d__Bacteria;p__Actinobacteriota	89	3.9819	89	0	0	0	0	0	0	0	0	1	0	Salinity	1	52.697	1.5	0	5010	25	0.086	0.284	0.38	0.087	0.533	0	0	10.7015	Actinobacteriota
270	d__Bacteria;p__Actinobacteriota	8	4.09786	8	0	0	0	0	0	0	0	0	0	0	Control	0	48.498	1	41.337	9519	28	-0.022	0.41	0.373	0.473	0.147	0.007	0	10.3976	Actinobacteriota
271	d__Bacteria;p__Actinobacteriota	92	4.0258	92	0	0	0	0	0	0	0	0	1	0	Salinity	1	48.498	1	2.505	2505	46	0.09	0.2	0.58	0.08	0.333	0.007	0	9.48206	Actinobacteriota
272	d__Bacteria;p__Actinobacteriota	94	3.20813	94	0	0	0	0	0	0	0	0	0	1	Insecticide	1	60.28	1.5	82.803	10020	35	-0.01	0.554	0.273	0.56	0.153	0.013	0	8.21576	Actinobacteriota
273	d__Bacteria;p__Actinobacteriota	95	3.13906	95	0	0	0	0	0	0	0	0	0	1	Insecticide	1	56.54	0.5	68.096	7181	35	-0.13	0.369	0.367	0.42	0.193	0.013	0.007	8.25435	Actinobacteriota
274	d__Bacteria;p__Actinobacteriota	96	3.13147	96	0	0	0	0	0	0	0	0	0	1	Insecticide	1	61.062	0.5	93.084	6012	26	-0.083	0.4	0.407	0.413	0.16	0.02	0	8.76752	Actinobacteriota
275	d__Bacteria;p__Actinobacteriota	97	3.1451	97	0	0	0	0	0	0	0	0	0	1	Insecticide	1	55.466	1	62.746	11857	32	-0.097	0.361	0.427	0.413	0.133	0.027	0	8.35119	Actinobacteriota
276	d__Bacteria;p__Actinobacteriota	99	3.5954	99	0	0	0	0	0	0	0	0	0	1	Insecticide	1	58.874	0.5	74.804	10855	37	-0.067	0.292	0.333	0.353	0.253	0.053	0.007	8.13444	Actinobacteriota
277	d__Bacteria;p__Eremiobacterota	11	0.1788	11	0	0	0	0	0	0	0	0	0	0	Control	0	68.776	0.75	61.681	11356	24	-0.055	0.441	0.16	0.52	0.3	0.02	0	9.31555	Eremiobacterota
278	d__Bacteria;p__Eremiobacterota	121	0.0112653	121	1	1	1	1	1	1	0	1	1	0	8 factors	8	36.052	11	2.567	1336	25	0.203	0.696	0.867	0.06	0.073	0	0	4.24965	Eremiobacterota
279	d__Bacteria;p__Eremiobacterota	122	0.0405746	122	1	1	0	1	1	0	1	1	1	1	8 factors	8	38.397	8	3.238	1169	44	0.196	0.362	0.747	0.067	0.167	0.02	0	5.93982	Eremiobacterota
280	d__Bacteria;p__Eremiobacterota	123	0.0425812	123	1	1	0	1	1	0	1	1	1	1	8 factors	8	43.548	2.5	5.398	1503	28	0.278	0.434	0.793	0.147	0.053	0	0.007	5.73028	Eremiobacterota
281	d__Bacteria;p__Eremiobacterota	124	0.0222347	124	1	1	1	1	1	1	1	1	0	0	8 factors	8	47.718	6.5	94.781	13026	28	0.065	0.424	0.433	0.14	0.42	0.007	0	12.1126	Eremiobacterota
282	d__Bacteria;p__Eremiobacterota	125	0.0438566	125	1	1	0	1	1	1	1	1	1	0	8 factors	8	38.431	60	4.226	1670	25	0.125	0.26	0.567	0.167	0.26	0	0.007	5.98355	Eremiobacterota
283	d__Bacteria;p__Eremiobacterota	126	0.0114639	126	1	0	1	1	1	0	1	1	1	1	8 factors	8	41.667	6	0.819	1837	11	0.288	0.542	0.773	0	0.227	0	0	4.33959	Eremiobacterota
284	d__Bacteria;p__Eremiobacterota	127	0.0168974	127	0	1	1	1	1	1	1	1	0	1	8 factors	8	64.378	1	100	14028	6	0.027	0.548	0.093	0.113	0.793	0	0	12.3905	Eremiobacterota
285	d__Bacteria;p__Eremiobacterota	128	0.034585	128	1	1	1	1	1	1	1	0	0	1	8 factors	8	49.153	45	89.764	7849	16	0.054	0.513	0.327	0.053	0.553	0.053	0.013	13.7604	Eremiobacterota
286	d__Bacteria;p__Eremiobacterota	129	0.0230114	129	0	1	1	1	1	0	1	1	1	1	8 factors	8	52.419	0.75	0.528	5177	17	0.191	0.313	0.647	0.053	0.3	0	0	6.42778	Eremiobacterota
287	d__Bacteria;p__Eremiobacterota	12	0.357736	12	0	0	0	0	0	0	0	0	0	0	Control	0	55.602	0.5	46.767	6847	17	0.031	0.475	0.253	0.46	0.24	0.033	0.013	9.78413	Eremiobacterota
288	d__Bacteria;p__Eremiobacterota	130	0.00955459	130	1	1	1	0	1	0	1	1	1	1	8 factors	8	32.759	11.5	4.638	668	16	0.545	0.634	0.987	0.007	0.007	0	0	4.03651	Eremiobacterota
289	d__Bacteria;p__Eremiobacterota	13	0.223282	13	0	0	0	0	0	0	0	0	0	0	Control	0	60.408	0.5	68.145	12859	34	-0.253	0.547	0.607	0.32	0.053	0.02	0	9.84494	Eremiobacterota
290	d__Bacteria;p__Eremiobacterota	14	0.291835	14	0	0	0	0	0	0	0	0	0	0	Control	0	66.803	1	31.218	8350	38	-0.043	0.515	0.307	0.547	0.113	0.02	0.013	8.90202	Eremiobacterota
291	d__Bacteria;p__Eremiobacterota	16	0.364383	16	0	0	0	0	0	0	0	0	0	0	Control	0	59.35	4	38.117	8684	54	-0.12	0.387	0.667	0.18	0.087	0.047	0.02	10.3465	Eremiobacterota
292	d__Bacteria;p__Eremiobacterota	20	0.252313	20	0	0	0	0	0	0	0	0	0	0	Control	0	58.964	1	65.674	14362	32	-0.142	0.33	0.473	0.373	0.107	0.047	0	9.48509	Eremiobacterota
293	d__Bacteria;p__Eremiobacterota	21	0.357891	21	1	0	0	0	0	0	0	0	0	0	Drought	1	48.511	2.5	43.455	6680	37	-0.06	0.226	0.48	0.193	0.307	0.02	0	9.87921	Eremiobacterota
294	d__Bacteria;p__Eremiobacterota	23	0.426029	23	1	0	0	0	0	0	0	0	0	0	Drought	1	56.198	5	40.358	6012	37	-0.099	0.262	0.567	0.167	0.213	0.053	0	10.19	Eremiobacterota
295	d__Bacteria;p__Eremiobacterota	25	0.384944	25	1	0	0	0	0	0	0	0	0	0	Drought	1	54.202	3.33	55.595	4676	39	-0.046	0.306	0.373	0.313	0.273	0.04	0	9.90609	Eremiobacterota
296	d__Bacteria;p__Eremiobacterota	26	0.323354	26	1	0	0	0	0	0	0	0	0	0	Drought	1	54.4	2	41.299	8350	39	-0.052	0.26	0.433	0.28	0.26	0.02	0.007	10.216	Eremiobacterota
297	d__Bacteria;p__Eremiobacterota	28	0.340098	28	1	0	0	0	0	0	0	0	0	0	Drought	1	52.301	3	42.367	8851	26	-0.169	0.429	0.493	0.053	0.16	0.293	0	9.82546	Eremiobacterota
298	d__Bacteria;p__Eremiobacterota	29	0.636414	29	0	1	0	0	0	0	0	0	0	0	Nitrogen deposition	1	57.025	0.5	88.524	8517	29	-0.022	0.258	0.307	0.293	0.367	0.027	0.007	11.524	Eremiobacterota
299	d__Bacteria;p__Eremiobacterota	2	0.14827	2	0	0	0	0	0	0	0	0	0	0	Control	0	56.723	0.5	81.769	12692	43	-0.129	0.446	0.48	0.393	0.107	0.013	0.007	7.87526	Eremiobacterota
300	d__Bacteria;p__Eremiobacterota	30	0.797877	30	0	1	0	0	0	0	0	0	0	0	Nitrogen deposition	1	64.159	1	81.096	7682	21	-0.09	0.15	0.427	0.267	0.3	0.007	0	10.582	Eremiobacterota
301	d__Bacteria;p__Eremiobacterota	32	0.758576	32	0	1	0	0	0	0	0	0	0	0	Nitrogen deposition	1	69.264	0.5	83.553	11857	23	-0.013	0.308	0.273	0.18	0.52	0.02	0.007	11.895	Eremiobacterota
302	d__Bacteria;p__Eremiobacterota	33	0.908881	33	0	1	0	0	0	0	0	0	0	0	Nitrogen deposition	1	66.805	0.5	83.809	10020	26	-0.067	0.1	0.453	0.207	0.313	0.02	0.007	11.2616	Eremiobacterota
303	d__Bacteria;p__Eremiobacterota	34	0.931643	34	0	1	0	0	0	0	0	0	0	0	Nitrogen deposition	1	67.22	0.5	100	6179	26	-0.037	0.211	0.367	0.167	0.44	0.027	0	11.4566	Eremiobacterota
304	d__Bacteria;p__Eremiobacterota	37	0.61931	37	0	0	1	0	0	0	0	0	0	0	Warming	1	58.268	0.5	83.631	9352	30	-0.236	0.185	0.773	0.1	0.107	0.02	0	10.4087	Eremiobacterota
305	d__Bacteria;p__Eremiobacterota	3	0.400356	3	0	0	0	0	0	0	0	0	0	0	Control	0	55.967	0.75	40.483	6179	30	-0.023	0.308	0.36	0.313	0.247	0.06	0.02	10.042	Eremiobacterota
306	d__Bacteria;p__Eremiobacterota	41	0.459893	41	0	0	1	0	0	0	0	0	0	0	Warming	1	57.021	1	76.053	10187	19	-0.388	0.41	0.873	0.06	0.06	0	0.007	10.1497	Eremiobacterota
307	d__Bacteria;p__Eremiobacterota	42	0.455318	42	0	0	1	0	0	0	0	0	0	0	Warming	1	55.212	1	82.329	13026	27	-0.151	0.216	0.607	0.173	0.193	0.013	0.013	10.6006	Eremiobacterota
308	d__Bacteria;p__Eremiobacterota	43	0.24638	43	0	0	1	0	0	0	0	0	0	0	Warming	1	61.134	0.5	59.138	12859	34	-0.25	0.404	0.547	0.287	0.093	0.033	0.04	8.98611	Eremiobacterota
309	d__Bacteria;p__Eremiobacterota	44	0.252295	44	0	0	1	0	0	0	0	0	0	0	Warming	1	53.086	0.5	43.275	17535	17	-0.215	0.254	0.707	0.127	0.14	0	0.027	9.5251	Eremiobacterota
310	d__Bacteria;p__Eremiobacterota	45	0.376327	45	0	0	0	1	0	0	0	0	0	0	Microplastics	1	48.971	1	53.707	9853	45	-0.063	0.302	0.42	0.287	0.207	0.08	0.007	10.8407	Eremiobacterota
311	d__Bacteria;p__Eremiobacterota	48	0.252385	48	0	0	0	1	0	0	0	0	0	0	Microplastics	1	71.605	0.5	29.722	7014	23	-0.075	0.5	0.1	0.633	0.24	0.027	0	9.51476	Eremiobacterota
312	d__Bacteria;p__Eremiobacterota	50	0.138521	50	0	0	0	1	0	0	0	0	0	0	Microplastics	1	61.57	0.5	25.892	14028	51	-0.041	0.232	0.493	0.2	0.26	0.033	0.013	7.85527	Eremiobacterota
313	d__Bacteria;p__Eremiobacterota	51	0.222002	51	0	0	0	1	0	0	0	0	0	0	Microplastics	1	63.83	1	23.657	7849	30	-0.213	0.583	0.207	0.667	0.113	0.007	0.007	9.78885	Eremiobacterota
314	d__Bacteria;p__Eremiobacterota	52	0.172888	52	0	0	0	1	0	0	0	0	0	0	Microplastics	1	72	1	62.687	13694	44	-0.046	0.227	0.4	0.273	0.227	0.093	0.007	8.71484	Eremiobacterota
315	d__Bacteria;p__Eremiobacterota	53	0.307211	53	0	0	0	0	1	0	0	0	0	0	Herbicide	1	66.807	1	57.56	4509	14	-0.154	0.588	0.14	0.673	0.107	0.08	0	9.12248	Eremiobacterota
316	d__Bacteria;p__Eremiobacterota	56	0.234941	56	0	0	0	0	1	0	0	0	0	0	Herbicide	1	68.511	1	51.901	13527	34	-0.062	0.289	0.393	0.38	0.213	0.013	0	9.45828	Eremiobacterota
317	d__Bacteria;p__Eremiobacterota	57	0.303138	57	0	0	0	0	1	0	0	0	0	0	Herbicide	1	66.063	1	73.582	8684	35	-0.059	0.388	0.327	0.493	0.133	0.047	0	8.9691	Eremiobacterota
318	d__Bacteria;p__Eremiobacterota	58	0.300688	58	0	0	0	0	1	0	0	0	0	0	Herbicide	1	66.667	2	57.262	7348	53	-0.036	0.302	0.453	0.233	0.24	0.06	0.013	10.8282	Eremiobacterota
319	d__Bacteria;p__Eremiobacterota	59	0.265799	59	0	0	0	0	1	0	0	0	0	0	Herbicide	1	59.227	0.75	43.834	8350	38	-0.04	0.304	0.447	0.367	0.147	0.04	0	8.92456	Eremiobacterota
320	d__Bacteria;p__Eremiobacterota	61	0.0554471	61	0	0	0	0	0	1	0	0	0	0	Antibiotics	1	62.551	1	57.898	6012	35	-0.081	0.29	0.487	0.26	0.24	0.013	0	9.19984	Eremiobacterota
321	d__Bacteria;p__Eremiobacterota	62	0.0431219	62	0	0	0	0	0	1	0	0	0	0	Antibiotics	1	57.769	1	37.575	8684	33	-0.089	0.337	0.4	0.333	0.26	0.007	0	9.4238	Eremiobacterota
322	d__Bacteria;p__Eremiobacterota	64	0.0740798	64	0	0	0	0	0	1	0	0	0	0	Antibiotics	1	60.426	1	51.763	8350	23	-0.028	0.295	0.427	0.233	0.307	0.033	0	9.38972	Eremiobacterota
323	d__Bacteria;p__Eremiobacterota	65	0.0335319	65	0	0	0	0	0	1	0	0	0	0	Antibiotics	1	56.78	0.75	46.393	10521	35	-0.082	0.289	0.38	0.393	0.22	0.007	0	8.67637	Eremiobacterota
324	d__Bacteria;p__Eremiobacterota	68	0.0394675	68	0	0	0	0	0	1	0	0	0	0	Antibiotics	1	63.291	1	57.482	17702	39	-0.059	0.316	0.44	0.32	0.173	0.067	0	7.89276	Eremiobacterota
325	d__Bacteria;p__Eremiobacterota	69	0.242721	69	0	0	0	0	0	0	1	0	0	0	Fungicide	1	59.664	0.5	73.15	7682	22	-0.063	0.352	0.208	0.315	0.456	0.021	0	8.68538	Eremiobacterota
326	d__Bacteria;p__Eremiobacterota	6	0.292012	6	0	0	0	0	0	0	0	0	0	0	Control	0	57.143	1	60.5	11189	37	-0.095	0.295	0.387	0.387	0.18	0.047	0	9.48361	Eremiobacterota
327	d__Bacteria;p__Eremiobacterota	71	0.280057	71	0	0	0	0	0	0	1	0	0	0	Fungicide	1	57.741	0.75	52.401	10688	25	-0.01	0.428	0.18	0.46	0.333	0.027	0	9.36323	Eremiobacterota
328	d__Bacteria;p__Eremiobacterota	72	0.215889	72	0	0	0	0	0	0	1	0	0	0	Fungicide	1	60.581	0.5	68.918	5010	24	0.03	0.292	0.147	0.247	0.593	0.013	0	8.79018	Eremiobacterota
329	d__Bacteria;p__Eremiobacterota	73	0.173854	73	0	0	0	0	0	0	1	0	0	0	Fungicide	1	61.317	0.75	37.742	8851	18	0.037	0.329	0.067	0.233	0.7	0	0	9.95719	Eremiobacterota
330	d__Bacteria;p__Eremiobacterota	76	0.172951	76	0	0	0	0	0	0	1	0	0	0	Fungicide	1	59.2	1	47.08	10187	18	0.017	0.332	0.087	0.473	0.407	0.033	0	9.11373	Eremiobacterota
331	d__Bacteria;p__Eremiobacterota	78	0.0305563	78	0	0	0	0	0	0	0	1	0	0	Copper	1	56.41	1	26.197	6346	25	0.001	0.169	0.333	0.173	0.48	0.013	0	10.5767	Eremiobacterota
332	d__Bacteria;p__Eremiobacterota	79	0.0271085	79	0	0	0	0	0	0	0	1	0	0	Copper	1	68.24	0.5	25.938	5845	32	0.019	0.19	0.32	0.187	0.493	0	0	9.89235	Eremiobacterota
333	d__Bacteria;p__Eremiobacterota	81	0.0249551	81	0	0	0	0	0	0	0	1	0	0	Copper	1	56.522	1.5	33.283	5678	19	0.015	0.173	0.36	0.173	0.467	0	0	9.47384	Eremiobacterota
334	d__Bacteria;p__Eremiobacterota	82	0.0255223	82	0	0	0	0	0	0	0	1	0	0	Copper	1	54.583	0.5	30.534	5344	19	0.008	0.201	0.36	0.18	0.44	0.02	0	10.123	Eremiobacterota
335	d__Bacteria;p__Eremiobacterota	84	0.0252013	84	0	0	0	0	0	0	0	1	0	0	Copper	1	56.356	1	27.916	6346	35	0.01	0.219	0.34	0.2	0.4	0.06	0	10.063	Eremiobacterota
336	d__Bacteria;p__Eremiobacterota	86	0.0319058	86	0	0	0	0	0	0	0	0	1	0	Salinity	1	38.272	1	0	3841	36	0.162	0.312	0.78	0.04	0.173	0	0.007	11.3546	Eremiobacterota
337	d__Bacteria;p__Eremiobacterota	87	0.0284566	87	0	0	0	0	0	0	0	0	1	0	Salinity	1	53.112	0.75	6.12	835	32	0.146	0.302	0.727	0.04	0.227	0.007	0	11.475	Eremiobacterota
338	d__Bacteria;p__Eremiobacterota	89	0.0283668	89	0	0	0	0	0	0	0	0	1	0	Salinity	1	52.697	1.5	0	5010	25	0.086	0.284	0.38	0.087	0.533	0	0	10.7015	Eremiobacterota
339	d__Bacteria;p__Eremiobacterota	8	0.240979	8	0	0	0	0	0	0	0	0	0	0	Control	0	48.498	1	41.337	9519	28	-0.022	0.41	0.373	0.473	0.147	0.007	0	10.3976	Eremiobacterota
340	d__Bacteria;p__Eremiobacterota	92	0.0381605	92	0	0	0	0	0	0	0	0	1	0	Salinity	1	48.498	1	2.505	2505	46	0.09	0.2	0.58	0.08	0.333	0.007	0	9.48206	Eremiobacterota
341	d__Bacteria;p__Eremiobacterota	94	0.120528	94	0	0	0	0	0	0	0	0	0	1	Insecticide	1	60.28	1.5	82.803	10020	35	-0.01	0.554	0.273	0.56	0.153	0.013	0	8.21576	Eremiobacterota
342	d__Bacteria;p__Eremiobacterota	95	0.179966	95	0	0	0	0	0	0	0	0	0	1	Insecticide	1	56.54	0.5	68.096	7181	35	-0.13	0.369	0.367	0.42	0.193	0.013	0.007	8.25435	Eremiobacterota
343	d__Bacteria;p__Eremiobacterota	96	0.182405	96	0	0	0	0	0	0	0	0	0	1	Insecticide	1	61.062	0.5	93.084	6012	26	-0.083	0.4	0.407	0.413	0.16	0.02	0	8.76752	Eremiobacterota
344	d__Bacteria;p__Eremiobacterota	97	0.121829	97	0	0	0	0	0	0	0	0	0	1	Insecticide	1	55.466	1	62.746	11857	32	-0.097	0.361	0.427	0.413	0.133	0.027	0	8.35119	Eremiobacterota
345	d__Bacteria;p__Eremiobacterota	99	0.21603	99	0	0	0	0	0	0	0	0	0	1	Insecticide	1	58.874	0.5	74.804	10855	37	-0.067	0.292	0.333	0.353	0.253	0.053	0.007	8.13444	Eremiobacterota
346	d__Bacteria;p__Planctomycetota	11	0	11	0	0	0	0	0	0	0	0	0	0	Control	0	68.776	0.75	61.681	11356	24	-0.055	0.441	0.16	0.52	0.3	0.02	0	9.31555	Planctomycetota
347	d__Bacteria;p__Planctomycetota	121	0	121	1	1	1	1	1	1	0	1	1	0	8 factors	8	36.052	11	2.567	1336	25	0.203	0.696	0.867	0.06	0.073	0	0	4.24965	Planctomycetota
348	d__Bacteria;p__Planctomycetota	122	0	122	1	1	0	1	1	0	1	1	1	1	8 factors	8	38.397	8	3.238	1169	44	0.196	0.362	0.747	0.067	0.167	0.02	0	5.93982	Planctomycetota
349	d__Bacteria;p__Planctomycetota	123	0	123	1	1	0	1	1	0	1	1	1	1	8 factors	8	43.548	2.5	5.398	1503	28	0.278	0.434	0.793	0.147	0.053	0	0.007	5.73028	Planctomycetota
350	d__Bacteria;p__Planctomycetota	124	0	124	1	1	1	1	1	1	1	1	0	0	8 factors	8	47.718	6.5	94.781	13026	28	0.065	0.424	0.433	0.14	0.42	0.007	0	12.1126	Planctomycetota
351	d__Bacteria;p__Planctomycetota	125	0	125	1	1	0	1	1	1	1	1	1	0	8 factors	8	38.431	60	4.226	1670	25	0.125	0.26	0.567	0.167	0.26	0	0.007	5.98355	Planctomycetota
352	d__Bacteria;p__Planctomycetota	126	0	126	1	0	1	1	1	0	1	1	1	1	8 factors	8	41.667	6	0.819	1837	11	0.288	0.542	0.773	0	0.227	0	0	4.33959	Planctomycetota
353	d__Bacteria;p__Planctomycetota	127	0	127	0	1	1	1	1	1	1	1	0	1	8 factors	8	64.378	1	100	14028	6	0.027	0.548	0.093	0.113	0.793	0	0	12.3905	Planctomycetota
354	d__Bacteria;p__Planctomycetota	128	0	128	1	1	1	1	1	1	1	0	0	1	8 factors	8	49.153	45	89.764	7849	16	0.054	0.513	0.327	0.053	0.553	0.053	0.013	13.7604	Planctomycetota
355	d__Bacteria;p__Planctomycetota	129	0	129	0	1	1	1	1	0	1	1	1	1	8 factors	8	52.419	0.75	0.528	5177	17	0.191	0.313	0.647	0.053	0.3	0	0	6.42778	Planctomycetota
356	d__Bacteria;p__Planctomycetota	12	0	12	0	0	0	0	0	0	0	0	0	0	Control	0	55.602	0.5	46.767	6847	17	0.031	0.475	0.253	0.46	0.24	0.033	0.013	9.78413	Planctomycetota
357	d__Bacteria;p__Planctomycetota	130	0	130	1	1	1	0	1	0	1	1	1	1	8 factors	8	32.759	11.5	4.638	668	16	0.545	0.634	0.987	0.007	0.007	0	0	4.03651	Planctomycetota
358	d__Bacteria;p__Planctomycetota	13	0	13	0	0	0	0	0	0	0	0	0	0	Control	0	60.408	0.5	68.145	12859	34	-0.253	0.547	0.607	0.32	0.053	0.02	0	9.84494	Planctomycetota
359	d__Bacteria;p__Planctomycetota	14	0	14	0	0	0	0	0	0	0	0	0	0	Control	0	66.803	1	31.218	8350	38	-0.043	0.515	0.307	0.547	0.113	0.02	0.013	8.90202	Planctomycetota
360	d__Bacteria;p__Planctomycetota	16	0	16	0	0	0	0	0	0	0	0	0	0	Control	0	59.35	4	38.117	8684	54	-0.12	0.387	0.667	0.18	0.087	0.047	0.02	10.3465	Planctomycetota
361	d__Bacteria;p__Planctomycetota	20	0	20	0	0	0	0	0	0	0	0	0	0	Control	0	58.964	1	65.674	14362	32	-0.142	0.33	0.473	0.373	0.107	0.047	0	9.48509	Planctomycetota
362	d__Bacteria;p__Planctomycetota	21	0	21	1	0	0	0	0	0	0	0	0	0	Drought	1	48.511	2.5	43.455	6680	37	-0.06	0.226	0.48	0.193	0.307	0.02	0	9.87921	Planctomycetota
363	d__Bacteria;p__Planctomycetota	23	0	23	1	0	0	0	0	0	0	0	0	0	Drought	1	56.198	5	40.358	6012	37	-0.099	0.262	0.567	0.167	0.213	0.053	0	10.19	Planctomycetota
364	d__Bacteria;p__Planctomycetota	25	0	25	1	0	0	0	0	0	0	0	0	0	Drought	1	54.202	3.33	55.595	4676	39	-0.046	0.306	0.373	0.313	0.273	0.04	0	9.90609	Planctomycetota
365	d__Bacteria;p__Planctomycetota	26	0	26	1	0	0	0	0	0	0	0	0	0	Drought	1	54.4	2	41.299	8350	39	-0.052	0.26	0.433	0.28	0.26	0.02	0.007	10.216	Planctomycetota
366	d__Bacteria;p__Planctomycetota	28	0	28	1	0	0	0	0	0	0	0	0	0	Drought	1	52.301	3	42.367	8851	26	-0.169	0.429	0.493	0.053	0.16	0.293	0	9.82546	Planctomycetota
367	d__Bacteria;p__Planctomycetota	29	0	29	0	1	0	0	0	0	0	0	0	0	Nitrogen deposition	1	57.025	0.5	88.524	8517	29	-0.022	0.258	0.307	0.293	0.367	0.027	0.007	11.524	Planctomycetota
368	d__Bacteria;p__Planctomycetota	2	0	2	0	0	0	0	0	0	0	0	0	0	Control	0	56.723	0.5	81.769	12692	43	-0.129	0.446	0.48	0.393	0.107	0.013	0.007	7.87526	Planctomycetota
369	d__Bacteria;p__Planctomycetota	30	0	30	0	1	0	0	0	0	0	0	0	0	Nitrogen deposition	1	64.159	1	81.096	7682	21	-0.09	0.15	0.427	0.267	0.3	0.007	0	10.582	Planctomycetota
370	d__Bacteria;p__Planctomycetota	32	0	32	0	1	0	0	0	0	0	0	0	0	Nitrogen deposition	1	69.264	0.5	83.553	11857	23	-0.013	0.308	0.273	0.18	0.52	0.02	0.007	11.895	Planctomycetota
371	d__Bacteria;p__Planctomycetota	33	0	33	0	1	0	0	0	0	0	0	0	0	Nitrogen deposition	1	66.805	0.5	83.809	10020	26	-0.067	0.1	0.453	0.207	0.313	0.02	0.007	11.2616	Planctomycetota
372	d__Bacteria;p__Planctomycetota	34	0	34	0	1	0	0	0	0	0	0	0	0	Nitrogen deposition	1	67.22	0.5	100	6179	26	-0.037	0.211	0.367	0.167	0.44	0.027	0	11.4566	Planctomycetota
373	d__Bacteria;p__Planctomycetota	37	0	37	0	0	1	0	0	0	0	0	0	0	Warming	1	58.268	0.5	83.631	9352	30	-0.236	0.185	0.773	0.1	0.107	0.02	0	10.4087	Planctomycetota
374	d__Bacteria;p__Planctomycetota	3	0	3	0	0	0	0	0	0	0	0	0	0	Control	0	55.967	0.75	40.483	6179	30	-0.023	0.308	0.36	0.313	0.247	0.06	0.02	10.042	Planctomycetota
375	d__Bacteria;p__Planctomycetota	41	0	41	0	0	1	0	0	0	0	0	0	0	Warming	1	57.021	1	76.053	10187	19	-0.388	0.41	0.873	0.06	0.06	0	0.007	10.1497	Planctomycetota
376	d__Bacteria;p__Planctomycetota	42	0	42	0	0	1	0	0	0	0	0	0	0	Warming	1	55.212	1	82.329	13026	27	-0.151	0.216	0.607	0.173	0.193	0.013	0.013	10.6006	Planctomycetota
377	d__Bacteria;p__Planctomycetota	43	0	43	0	0	1	0	0	0	0	0	0	0	Warming	1	61.134	0.5	59.138	12859	34	-0.25	0.404	0.547	0.287	0.093	0.033	0.04	8.98611	Planctomycetota
378	d__Bacteria;p__Planctomycetota	44	0	44	0	0	1	0	0	0	0	0	0	0	Warming	1	53.086	0.5	43.275	17535	17	-0.215	0.254	0.707	0.127	0.14	0	0.027	9.5251	Planctomycetota
379	d__Bacteria;p__Planctomycetota	45	0	45	0	0	0	1	0	0	0	0	0	0	Microplastics	1	48.971	1	53.707	9853	45	-0.063	0.302	0.42	0.287	0.207	0.08	0.007	10.8407	Planctomycetota
380	d__Bacteria;p__Planctomycetota	48	0	48	0	0	0	1	0	0	0	0	0	0	Microplastics	1	71.605	0.5	29.722	7014	23	-0.075	0.5	0.1	0.633	0.24	0.027	0	9.51476	Planctomycetota
381	d__Bacteria;p__Planctomycetota	50	0	50	0	0	0	1	0	0	0	0	0	0	Microplastics	1	61.57	0.5	25.892	14028	51	-0.041	0.232	0.493	0.2	0.26	0.033	0.013	7.85527	Planctomycetota
382	d__Bacteria;p__Planctomycetota	51	0	51	0	0	0	1	0	0	0	0	0	0	Microplastics	1	63.83	1	23.657	7849	30	-0.213	0.583	0.207	0.667	0.113	0.007	0.007	9.78885	Planctomycetota
383	d__Bacteria;p__Planctomycetota	52	0	52	0	0	0	1	0	0	0	0	0	0	Microplastics	1	72	1	62.687	13694	44	-0.046	0.227	0.4	0.273	0.227	0.093	0.007	8.71484	Planctomycetota
384	d__Bacteria;p__Planctomycetota	53	0	53	0	0	0	0	1	0	0	0	0	0	Herbicide	1	66.807	1	57.56	4509	14	-0.154	0.588	0.14	0.673	0.107	0.08	0	9.12248	Planctomycetota
385	d__Bacteria;p__Planctomycetota	56	0	56	0	0	0	0	1	0	0	0	0	0	Herbicide	1	68.511	1	51.901	13527	34	-0.062	0.289	0.393	0.38	0.213	0.013	0	9.45828	Planctomycetota
386	d__Bacteria;p__Planctomycetota	57	0	57	0	0	0	0	1	0	0	0	0	0	Herbicide	1	66.063	1	73.582	8684	35	-0.059	0.388	0.327	0.493	0.133	0.047	0	8.9691	Planctomycetota
387	d__Bacteria;p__Planctomycetota	58	0	58	0	0	0	0	1	0	0	0	0	0	Herbicide	1	66.667	2	57.262	7348	53	-0.036	0.302	0.453	0.233	0.24	0.06	0.013	10.8282	Planctomycetota
388	d__Bacteria;p__Planctomycetota	59	0	59	0	0	0	0	1	0	0	0	0	0	Herbicide	1	59.227	0.75	43.834	8350	38	-0.04	0.304	0.447	0.367	0.147	0.04	0	8.92456	Planctomycetota
389	d__Bacteria;p__Planctomycetota	61	0.0205229	61	0	0	0	0	0	1	0	0	0	0	Antibiotics	1	62.551	1	57.898	6012	35	-0.081	0.29	0.487	0.26	0.24	0.013	0	9.19984	Planctomycetota
390	d__Bacteria;p__Planctomycetota	62	0.023475	62	0	0	0	0	0	1	0	0	0	0	Antibiotics	1	57.769	1	37.575	8684	33	-0.089	0.337	0.4	0.333	0.26	0.007	0	9.4238	Planctomycetota
391	d__Bacteria;p__Planctomycetota	64	0.0220139	64	0	0	0	0	0	1	0	0	0	0	Antibiotics	1	60.426	1	51.763	8350	23	-0.028	0.295	0.427	0.233	0.307	0.033	0	9.38972	Planctomycetota
392	d__Bacteria;p__Planctomycetota	65	0.0409854	65	0	0	0	0	0	1	0	0	0	0	Antibiotics	1	56.78	0.75	46.393	10521	35	-0.082	0.289	0.38	0.393	0.22	0.007	0	8.67637	Planctomycetota
393	d__Bacteria;p__Planctomycetota	68	0.0297537	68	0	0	0	0	0	1	0	0	0	0	Antibiotics	1	63.291	1	57.482	17702	39	-0.059	0.316	0.44	0.32	0.173	0.067	0	7.89276	Planctomycetota
394	d__Bacteria;p__Planctomycetota	69	0	69	0	0	0	0	0	0	1	0	0	0	Fungicide	1	59.664	0.5	73.15	7682	22	-0.063	0.352	0.208	0.315	0.456	0.021	0	8.68538	Planctomycetota
395	d__Bacteria;p__Planctomycetota	6	0	6	0	0	0	0	0	0	0	0	0	0	Control	0	57.143	1	60.5	11189	37	-0.095	0.295	0.387	0.387	0.18	0.047	0	9.48361	Planctomycetota
396	d__Bacteria;p__Planctomycetota	71	0	71	0	0	0	0	0	0	1	0	0	0	Fungicide	1	57.741	0.75	52.401	10688	25	-0.01	0.428	0.18	0.46	0.333	0.027	0	9.36323	Planctomycetota
397	d__Bacteria;p__Planctomycetota	72	0	72	0	0	0	0	0	0	1	0	0	0	Fungicide	1	60.581	0.5	68.918	5010	24	0.03	0.292	0.147	0.247	0.593	0.013	0	8.79018	Planctomycetota
398	d__Bacteria;p__Planctomycetota	73	0	73	0	0	0	0	0	0	1	0	0	0	Fungicide	1	61.317	0.75	37.742	8851	18	0.037	0.329	0.067	0.233	0.7	0	0	9.95719	Planctomycetota
399	d__Bacteria;p__Planctomycetota	76	0	76	0	0	0	0	0	0	1	0	0	0	Fungicide	1	59.2	1	47.08	10187	18	0.017	0.332	0.087	0.473	0.407	0.033	0	9.11373	Planctomycetota
400	d__Bacteria;p__Planctomycetota	78	0.0917098	78	0	0	0	0	0	0	0	1	0	0	Copper	1	56.41	1	26.197	6346	25	0.001	0.169	0.333	0.173	0.48	0.013	0	10.5767	Planctomycetota
401	d__Bacteria;p__Planctomycetota	79	0.285061	79	0	0	0	0	0	0	0	1	0	0	Copper	1	68.24	0.5	25.938	5845	32	0.019	0.19	0.32	0.187	0.493	0	0	9.89235	Planctomycetota
402	d__Bacteria;p__Planctomycetota	81	0.153077	81	0	0	0	0	0	0	0	1	0	0	Copper	1	56.522	1.5	33.283	5678	19	0.015	0.173	0.36	0.173	0.467	0	0	9.47384	Planctomycetota
403	d__Bacteria;p__Planctomycetota	82	0.130008	82	0	0	0	0	0	0	0	1	0	0	Copper	1	54.583	0.5	30.534	5344	19	0.008	0.201	0.36	0.18	0.44	0.02	0	10.123	Planctomycetota
404	d__Bacteria;p__Planctomycetota	84	0.321347	84	0	0	0	0	0	0	0	1	0	0	Copper	1	56.356	1	27.916	6346	35	0.01	0.219	0.34	0.2	0.4	0.06	0	10.063	Planctomycetota
405	d__Bacteria;p__Planctomycetota	86	0	86	0	0	0	0	0	0	0	0	1	0	Salinity	1	38.272	1	0	3841	36	0.162	0.312	0.78	0.04	0.173	0	0.007	11.3546	Planctomycetota
406	d__Bacteria;p__Planctomycetota	87	0	87	0	0	0	0	0	0	0	0	1	0	Salinity	1	53.112	0.75	6.12	835	32	0.146	0.302	0.727	0.04	0.227	0.007	0	11.475	Planctomycetota
407	d__Bacteria;p__Planctomycetota	89	0	89	0	0	0	0	0	0	0	0	1	0	Salinity	1	52.697	1.5	0	5010	25	0.086	0.284	0.38	0.087	0.533	0	0	10.7015	Planctomycetota
408	d__Bacteria;p__Planctomycetota	8	0	8	0	0	0	0	0	0	0	0	0	0	Control	0	48.498	1	41.337	9519	28	-0.022	0.41	0.373	0.473	0.147	0.007	0	10.3976	Planctomycetota
409	d__Bacteria;p__Planctomycetota	92	0	92	0	0	0	0	0	0	0	0	1	0	Salinity	1	48.498	1	2.505	2505	46	0.09	0.2	0.58	0.08	0.333	0.007	0	9.48206	Planctomycetota
410	d__Bacteria;p__Planctomycetota	94	0	94	0	0	0	0	0	0	0	0	0	1	Insecticide	1	60.28	1.5	82.803	10020	35	-0.01	0.554	0.273	0.56	0.153	0.013	0	8.21576	Planctomycetota
411	d__Bacteria;p__Planctomycetota	95	0	95	0	0	0	0	0	0	0	0	0	1	Insecticide	1	56.54	0.5	68.096	7181	35	-0.13	0.369	0.367	0.42	0.193	0.013	0.007	8.25435	Planctomycetota
412	d__Bacteria;p__Planctomycetota	96	0	96	0	0	0	0	0	0	0	0	0	1	Insecticide	1	61.062	0.5	93.084	6012	26	-0.083	0.4	0.407	0.413	0.16	0.02	0	8.76752	Planctomycetota
413	d__Bacteria;p__Planctomycetota	97	0	97	0	0	0	0	0	0	0	0	0	1	Insecticide	1	55.466	1	62.746	11857	32	-0.097	0.361	0.427	0.413	0.133	0.027	0	8.35119	Planctomycetota
414	d__Bacteria;p__Planctomycetota	99	0	99	0	0	0	0	0	0	0	0	0	1	Insecticide	1	58.874	0.5	74.804	10855	37	-0.067	0.292	0.333	0.353	0.253	0.053	0.007	8.13444	Planctomycetota
415	d__Bacteria;p__Bacteroidota	11	0.244495	11	0	0	0	0	0	0	0	0	0	0	Control	0	68.776	0.75	61.681	11356	24	-0.055	0.441	0.16	0.52	0.3	0.02	0	9.31555	Bacteroidota
416	d__Bacteria;p__Bacteroidota	121	0	121	1	1	1	1	1	1	0	1	1	0	8 factors	8	36.052	11	2.567	1336	25	0.203	0.696	0.867	0.06	0.073	0	0	4.24965	Bacteroidota
417	d__Bacteria;p__Bacteroidota	122	0	122	1	1	0	1	1	0	1	1	1	1	8 factors	8	38.397	8	3.238	1169	44	0.196	0.362	0.747	0.067	0.167	0.02	0	5.93982	Bacteroidota
418	d__Bacteria;p__Bacteroidota	123	0	123	1	1	0	1	1	0	1	1	1	1	8 factors	8	43.548	2.5	5.398	1503	28	0.278	0.434	0.793	0.147	0.053	0	0.007	5.73028	Bacteroidota
419	d__Bacteria;p__Bacteroidota	124	0	124	1	1	1	1	1	1	1	1	0	0	8 factors	8	47.718	6.5	94.781	13026	28	0.065	0.424	0.433	0.14	0.42	0.007	0	12.1126	Bacteroidota
420	d__Bacteria;p__Bacteroidota	125	0	125	1	1	0	1	1	1	1	1	1	0	8 factors	8	38.431	60	4.226	1670	25	0.125	0.26	0.567	0.167	0.26	0	0.007	5.98355	Bacteroidota
421	d__Bacteria;p__Bacteroidota	126	0	126	1	0	1	1	1	0	1	1	1	1	8 factors	8	41.667	6	0.819	1837	11	0.288	0.542	0.773	0	0.227	0	0	4.33959	Bacteroidota
422	d__Bacteria;p__Bacteroidota	127	0	127	0	1	1	1	1	1	1	1	0	1	8 factors	8	64.378	1	100	14028	6	0.027	0.548	0.093	0.113	0.793	0	0	12.3905	Bacteroidota
423	d__Bacteria;p__Bacteroidota	128	0	128	1	1	1	1	1	1	1	0	0	1	8 factors	8	49.153	45	89.764	7849	16	0.054	0.513	0.327	0.053	0.553	0.053	0.013	13.7604	Bacteroidota
424	d__Bacteria;p__Bacteroidota	129	0	129	0	1	1	1	1	0	1	1	1	1	8 factors	8	52.419	0.75	0.528	5177	17	0.191	0.313	0.647	0.053	0.3	0	0	6.42778	Bacteroidota
425	d__Bacteria;p__Bacteroidota	12	0.0587061	12	0	0	0	0	0	0	0	0	0	0	Control	0	55.602	0.5	46.767	6847	17	0.031	0.475	0.253	0.46	0.24	0.033	0.013	9.78413	Bacteroidota
426	d__Bacteria;p__Bacteroidota	130	0	130	1	1	1	0	1	0	1	1	1	1	8 factors	8	32.759	11.5	4.638	668	16	0.545	0.634	0.987	0.007	0.007	0	0	4.03651	Bacteroidota
427	d__Bacteria;p__Bacteroidota	13	0.0697357	13	0	0	0	0	0	0	0	0	0	0	Control	0	60.408	0.5	68.145	12859	34	-0.253	0.547	0.607	0.32	0.053	0.02	0	9.84494	Bacteroidota
428	d__Bacteria;p__Bacteroidota	14	0.123039	14	0	0	0	0	0	0	0	0	0	0	Control	0	66.803	1	31.218	8350	38	-0.043	0.515	0.307	0.547	0.113	0.02	0.013	8.90202	Bacteroidota
429	d__Bacteria;p__Bacteroidota	16	0.0527356	16	0	0	0	0	0	0	0	0	0	0	Control	0	59.35	4	38.117	8684	54	-0.12	0.387	0.667	0.18	0.087	0.047	0.02	10.3465	Bacteroidota
430	d__Bacteria;p__Bacteroidota	20	0.0982018	20	0	0	0	0	0	0	0	0	0	0	Control	0	58.964	1	65.674	14362	32	-0.142	0.33	0.473	0.373	0.107	0.047	0	9.48509	Bacteroidota
431	d__Bacteria;p__Bacteroidota	21	0.0231567	21	1	0	0	0	0	0	0	0	0	0	Drought	1	48.511	2.5	43.455	6680	37	-0.06	0.226	0.48	0.193	0.307	0.02	0	9.87921	Bacteroidota
432	d__Bacteria;p__Bacteroidota	23	0.0295967	23	1	0	0	0	0	0	0	0	0	0	Drought	1	56.198	5	40.358	6012	37	-0.099	0.262	0.567	0.167	0.213	0.053	0	10.19	Bacteroidota
433	d__Bacteria;p__Bacteroidota	25	0.0361933	25	1	0	0	0	0	0	0	0	0	0	Drought	1	54.202	3.33	55.595	4676	39	-0.046	0.306	0.373	0.313	0.273	0.04	0	9.90609	Bacteroidota
434	d__Bacteria;p__Bacteroidota	26	0.0429519	26	1	0	0	0	0	0	0	0	0	0	Drought	1	54.4	2	41.299	8350	39	-0.052	0.26	0.433	0.28	0.26	0.02	0.007	10.216	Bacteroidota
435	d__Bacteria;p__Bacteroidota	28	0.0170523	28	1	0	0	0	0	0	0	0	0	0	Drought	1	52.301	3	42.367	8851	26	-0.169	0.429	0.493	0.053	0.16	0.293	0	9.82546	Bacteroidota
436	d__Bacteria;p__Bacteroidota	29	0	29	0	1	0	0	0	0	0	0	0	0	Nitrogen deposition	1	57.025	0.5	88.524	8517	29	-0.022	0.258	0.307	0.293	0.367	0.027	0.007	11.524	Bacteroidota
437	d__Bacteria;p__Bacteroidota	2	0.107338	2	0	0	0	0	0	0	0	0	0	0	Control	0	56.723	0.5	81.769	12692	43	-0.129	0.446	0.48	0.393	0.107	0.013	0.007	7.87526	Bacteroidota
438	d__Bacteria;p__Bacteroidota	30	0.0380555	30	0	1	0	0	0	0	0	0	0	0	Nitrogen deposition	1	64.159	1	81.096	7682	21	-0.09	0.15	0.427	0.267	0.3	0.007	0	10.582	Bacteroidota
439	d__Bacteria;p__Bacteroidota	32	0.0180396	32	0	1	0	0	0	0	0	0	0	0	Nitrogen deposition	1	69.264	0.5	83.553	11857	23	-0.013	0.308	0.273	0.18	0.52	0.02	0.007	11.895	Bacteroidota
440	d__Bacteria;p__Bacteroidota	33	0.0200828	33	0	1	0	0	0	0	0	0	0	0	Nitrogen deposition	1	66.805	0.5	83.809	10020	26	-0.067	0.1	0.453	0.207	0.313	0.02	0.007	11.2616	Bacteroidota
441	d__Bacteria;p__Bacteroidota	34	0.0130374	34	0	1	0	0	0	0	0	0	0	0	Nitrogen deposition	1	67.22	0.5	100	6179	26	-0.037	0.211	0.367	0.167	0.44	0.027	0	11.4566	Bacteroidota
442	d__Bacteria;p__Bacteroidota	37	0.029224	37	0	0	1	0	0	0	0	0	0	0	Warming	1	58.268	0.5	83.631	9352	30	-0.236	0.185	0.773	0.1	0.107	0.02	0	10.4087	Bacteroidota
443	d__Bacteria;p__Bacteroidota	3	0.0809133	3	0	0	0	0	0	0	0	0	0	0	Control	0	55.967	0.75	40.483	6179	30	-0.023	0.308	0.36	0.313	0.247	0.06	0.02	10.042	Bacteroidota
444	d__Bacteria;p__Bacteroidota	41	0.038098	41	0	0	1	0	0	0	0	0	0	0	Warming	1	57.021	1	76.053	10187	19	-0.388	0.41	0.873	0.06	0.06	0	0.007	10.1497	Bacteroidota
445	d__Bacteria;p__Bacteroidota	42	0.0193376	42	0	0	1	0	0	0	0	0	0	0	Warming	1	55.212	1	82.329	13026	27	-0.151	0.216	0.607	0.173	0.193	0.013	0.013	10.6006	Bacteroidota
446	d__Bacteria;p__Bacteroidota	43	0.105191	43	0	0	1	0	0	0	0	0	0	0	Warming	1	61.134	0.5	59.138	12859	34	-0.25	0.404	0.547	0.287	0.093	0.033	0.04	8.98611	Bacteroidota
447	d__Bacteria;p__Bacteroidota	44	0.0963977	44	0	0	1	0	0	0	0	0	0	0	Warming	1	53.086	0.5	43.275	17535	17	-0.215	0.254	0.707	0.127	0.14	0	0.027	9.5251	Bacteroidota
448	d__Bacteria;p__Bacteroidota	45	0.0980657	45	0	0	0	1	0	0	0	0	0	0	Microplastics	1	48.971	1	53.707	9853	45	-0.063	0.302	0.42	0.287	0.207	0.08	0.007	10.8407	Bacteroidota
449	d__Bacteria;p__Bacteroidota	48	0.158775	48	0	0	0	1	0	0	0	0	0	0	Microplastics	1	71.605	0.5	29.722	7014	23	-0.075	0.5	0.1	0.633	0.24	0.027	0	9.51476	Bacteroidota
450	d__Bacteria;p__Bacteroidota	50	0.193875	50	0	0	0	1	0	0	0	0	0	0	Microplastics	1	61.57	0.5	25.892	14028	51	-0.041	0.232	0.493	0.2	0.26	0.033	0.013	7.85527	Bacteroidota
451	d__Bacteria;p__Bacteroidota	51	0.131284	51	0	0	0	1	0	0	0	0	0	0	Microplastics	1	63.83	1	23.657	7849	30	-0.213	0.583	0.207	0.667	0.113	0.007	0.007	9.78885	Bacteroidota
452	d__Bacteria;p__Bacteroidota	52	0.177893	52	0	0	0	1	0	0	0	0	0	0	Microplastics	1	72	1	62.687	13694	44	-0.046	0.227	0.4	0.273	0.227	0.093	0.007	8.71484	Bacteroidota
453	d__Bacteria;p__Bacteroidota	53	0.155787	53	0	0	0	0	1	0	0	0	0	0	Herbicide	1	66.807	1	57.56	4509	14	-0.154	0.588	0.14	0.673	0.107	0.08	0	9.12248	Bacteroidota
454	d__Bacteria;p__Bacteroidota	56	0.112811	56	0	0	0	0	1	0	0	0	0	0	Herbicide	1	68.511	1	51.901	13527	34	-0.062	0.289	0.393	0.38	0.213	0.013	0	9.45828	Bacteroidota
455	d__Bacteria;p__Bacteroidota	57	0.192605	57	0	0	0	0	1	0	0	0	0	0	Herbicide	1	66.063	1	73.582	8684	35	-0.059	0.388	0.327	0.493	0.133	0.047	0	8.9691	Bacteroidota
456	d__Bacteria;p__Bacteroidota	58	0.159227	58	0	0	0	0	1	0	0	0	0	0	Herbicide	1	66.667	2	57.262	7348	53	-0.036	0.302	0.453	0.233	0.24	0.06	0.013	10.8282	Bacteroidota
457	d__Bacteria;p__Bacteroidota	59	0.123917	59	0	0	0	0	1	0	0	0	0	0	Herbicide	1	59.227	0.75	43.834	8350	38	-0.04	0.304	0.447	0.367	0.147	0.04	0	8.92456	Bacteroidota
458	d__Bacteria;p__Bacteroidota	61	0.229979	61	0	0	0	0	0	1	0	0	0	0	Antibiotics	1	62.551	1	57.898	6012	35	-0.081	0.29	0.487	0.26	0.24	0.013	0	9.19984	Bacteroidota
459	d__Bacteria;p__Bacteroidota	62	0.155971	62	0	0	0	0	0	1	0	0	0	0	Antibiotics	1	57.769	1	37.575	8684	33	-0.089	0.337	0.4	0.333	0.26	0.007	0	9.4238	Bacteroidota
460	d__Bacteria;p__Bacteroidota	64	0.237875	64	0	0	0	0	0	1	0	0	0	0	Antibiotics	1	60.426	1	51.763	8350	23	-0.028	0.295	0.427	0.233	0.307	0.033	0	9.38972	Bacteroidota
461	d__Bacteria;p__Bacteroidota	65	0.387995	65	0	0	0	0	0	1	0	0	0	0	Antibiotics	1	56.78	0.75	46.393	10521	35	-0.082	0.289	0.38	0.393	0.22	0.007	0	8.67637	Bacteroidota
462	d__Bacteria;p__Bacteroidota	68	0.364939	68	0	0	0	0	0	1	0	0	0	0	Antibiotics	1	63.291	1	57.482	17702	39	-0.059	0.316	0.44	0.32	0.173	0.067	0	7.89276	Bacteroidota
463	d__Bacteria;p__Bacteroidota	69	0.134153	69	0	0	0	0	0	0	1	0	0	0	Fungicide	1	59.664	0.5	73.15	7682	22	-0.063	0.352	0.208	0.315	0.456	0.021	0	8.68538	Bacteroidota
464	d__Bacteria;p__Bacteroidota	6	0.0809756	6	0	0	0	0	0	0	0	0	0	0	Control	0	57.143	1	60.5	11189	37	-0.095	0.295	0.387	0.387	0.18	0.047	0	9.48361	Bacteroidota
465	d__Bacteria;p__Bacteroidota	71	0.096626	71	0	0	0	0	0	0	1	0	0	0	Fungicide	1	57.741	0.75	52.401	10688	25	-0.01	0.428	0.18	0.46	0.333	0.027	0	9.36323	Bacteroidota
466	d__Bacteria;p__Bacteroidota	72	0.850406	72	0	0	0	0	0	0	1	0	0	0	Fungicide	1	60.581	0.5	68.918	5010	24	0.03	0.292	0.147	0.247	0.593	0.013	0	8.79018	Bacteroidota
467	d__Bacteria;p__Bacteroidota	73	0.154843	73	0	0	0	0	0	0	1	0	0	0	Fungicide	1	61.317	0.75	37.742	8851	18	0.037	0.329	0.067	0.233	0.7	0	0	9.95719	Bacteroidota
468	d__Bacteria;p__Bacteroidota	76	0.248721	76	0	0	0	0	0	0	1	0	0	0	Fungicide	1	59.2	1	47.08	10187	18	0.017	0.332	0.087	0.473	0.407	0.033	0	9.11373	Bacteroidota
469	d__Bacteria;p__Bacteroidota	78	0.0195156	78	0	0	0	0	0	0	0	1	0	0	Copper	1	56.41	1	26.197	6346	25	0.001	0.169	0.333	0.173	0.48	0.013	0	10.5767	Bacteroidota
470	d__Bacteria;p__Bacteroidota	79	0.036542	79	0	0	0	0	0	0	0	1	0	0	Copper	1	68.24	0.5	25.938	5845	32	0.019	0.19	0.32	0.187	0.493	0	0	9.89235	Bacteroidota
471	d__Bacteria;p__Bacteroidota	81	0.00767797	81	0	0	0	0	0	0	0	1	0	0	Copper	1	56.522	1.5	33.283	5678	19	0.015	0.173	0.36	0.173	0.467	0	0	9.47384	Bacteroidota
472	d__Bacteria;p__Bacteroidota	82	0.0172932	82	0	0	0	0	0	0	0	1	0	0	Copper	1	54.583	0.5	30.534	5344	19	0.008	0.201	0.36	0.18	0.44	0.02	0	10.123	Bacteroidota
473	d__Bacteria;p__Bacteroidota	84	0.0284939	84	0	0	0	0	0	0	0	1	0	0	Copper	1	56.356	1	27.916	6346	35	0.01	0.219	0.34	0.2	0.4	0.06	0	10.063	Bacteroidota
474	d__Bacteria;p__Bacteroidota	86	0	86	0	0	0	0	0	0	0	0	1	0	Salinity	1	38.272	1	0	3841	36	0.162	0.312	0.78	0.04	0.173	0	0.007	11.3546	Bacteroidota
475	d__Bacteria;p__Bacteroidota	87	0	87	0	0	0	0	0	0	0	0	1	0	Salinity	1	53.112	0.75	6.12	835	32	0.146	0.302	0.727	0.04	0.227	0.007	0	11.475	Bacteroidota
476	d__Bacteria;p__Bacteroidota	89	0	89	0	0	0	0	0	0	0	0	1	0	Salinity	1	52.697	1.5	0	5010	25	0.086	0.284	0.38	0.087	0.533	0	0	10.7015	Bacteroidota
477	d__Bacteria;p__Bacteroidota	8	0.07805	8	0	0	0	0	0	0	0	0	0	0	Control	0	48.498	1	41.337	9519	28	-0.022	0.41	0.373	0.473	0.147	0.007	0	10.3976	Bacteroidota
478	d__Bacteria;p__Bacteroidota	92	0	92	0	0	0	0	0	0	0	0	1	0	Salinity	1	48.498	1	2.505	2505	46	0.09	0.2	0.58	0.08	0.333	0.007	0	9.48206	Bacteroidota
479	d__Bacteria;p__Bacteroidota	94	0.0834201	94	0	0	0	0	0	0	0	0	0	1	Insecticide	1	60.28	1.5	82.803	10020	35	-0.01	0.554	0.273	0.56	0.153	0.013	0	8.21576	Bacteroidota
480	d__Bacteria;p__Bacteroidota	95	0.0917407	95	0	0	0	0	0	0	0	0	0	1	Insecticide	1	56.54	0.5	68.096	7181	35	-0.13	0.369	0.367	0.42	0.193	0.013	0.007	8.25435	Bacteroidota
481	d__Bacteria;p__Bacteroidota	96	0.103257	96	0	0	0	0	0	0	0	0	0	1	Insecticide	1	61.062	0.5	93.084	6012	26	-0.083	0.4	0.407	0.413	0.16	0.02	0	8.76752	Bacteroidota
482	d__Bacteria;p__Bacteroidota	97	0.171272	97	0	0	0	0	0	0	0	0	0	1	Insecticide	1	55.466	1	62.746	11857	32	-0.097	0.361	0.427	0.413	0.133	0.027	0	8.35119	Bacteroidota
483	d__Bacteria;p__Bacteroidota	99	0.109722	99	0	0	0	0	0	0	0	0	0	1	Insecticide	1	58.874	0.5	74.804	10855	37	-0.067	0.292	0.333	0.353	0.253	0.053	0.007	8.13444	Bacteroidota
484	d__Bacteria;p__Bdellovibrionota	11	0.0123617	11	0	0	0	0	0	0	0	0	0	0	Control	0	68.776	0.75	61.681	11356	24	-0.055	0.441	0.16	0.52	0.3	0.02	0	9.31555	Bdellovibrionota
485	d__Bacteria;p__Bdellovibrionota	121	0	121	1	1	1	1	1	1	0	1	1	0	8 factors	8	36.052	11	2.567	1336	25	0.203	0.696	0.867	0.06	0.073	0	0	4.24965	Bdellovibrionota
486	d__Bacteria;p__Bdellovibrionota	122	0	122	1	1	0	1	1	0	1	1	1	1	8 factors	8	38.397	8	3.238	1169	44	0.196	0.362	0.747	0.067	0.167	0.02	0	5.93982	Bdellovibrionota
487	d__Bacteria;p__Bdellovibrionota	123	0	123	1	1	0	1	1	0	1	1	1	1	8 factors	8	43.548	2.5	5.398	1503	28	0.278	0.434	0.793	0.147	0.053	0	0.007	5.73028	Bdellovibrionota
488	d__Bacteria;p__Bdellovibrionota	124	0	124	1	1	1	1	1	1	1	1	0	0	8 factors	8	47.718	6.5	94.781	13026	28	0.065	0.424	0.433	0.14	0.42	0.007	0	12.1126	Bdellovibrionota
489	d__Bacteria;p__Bdellovibrionota	125	0	125	1	1	0	1	1	1	1	1	1	0	8 factors	8	38.431	60	4.226	1670	25	0.125	0.26	0.567	0.167	0.26	0	0.007	5.98355	Bdellovibrionota
490	d__Bacteria;p__Bdellovibrionota	126	0	126	1	0	1	1	1	0	1	1	1	1	8 factors	8	41.667	6	0.819	1837	11	0.288	0.542	0.773	0	0.227	0	0	4.33959	Bdellovibrionota
491	d__Bacteria;p__Bdellovibrionota	127	0	127	0	1	1	1	1	1	1	1	0	1	8 factors	8	64.378	1	100	14028	6	0.027	0.548	0.093	0.113	0.793	0	0	12.3905	Bdellovibrionota
492	d__Bacteria;p__Bdellovibrionota	128	0	128	1	1	1	1	1	1	1	0	0	1	8 factors	8	49.153	45	89.764	7849	16	0.054	0.513	0.327	0.053	0.553	0.053	0.013	13.7604	Bdellovibrionota
493	d__Bacteria;p__Bdellovibrionota	129	0	129	0	1	1	1	1	0	1	1	1	1	8 factors	8	52.419	0.75	0.528	5177	17	0.191	0.313	0.647	0.053	0.3	0	0	6.42778	Bdellovibrionota
494	d__Bacteria;p__Bdellovibrionota	12	0.0300569	12	0	0	0	0	0	0	0	0	0	0	Control	0	55.602	0.5	46.767	6847	17	0.031	0.475	0.253	0.46	0.24	0.033	0.013	9.78413	Bdellovibrionota
495	d__Bacteria;p__Bdellovibrionota	130	0	130	1	1	1	0	1	0	1	1	1	1	8 factors	8	32.759	11.5	4.638	668	16	0.545	0.634	0.987	0.007	0.007	0	0	4.03651	Bdellovibrionota
496	d__Bacteria;p__Bdellovibrionota	13	0.0102974	13	0	0	0	0	0	0	0	0	0	0	Control	0	60.408	0.5	68.145	12859	34	-0.253	0.547	0.607	0.32	0.053	0.02	0	9.84494	Bdellovibrionota
497	d__Bacteria;p__Bdellovibrionota	14	0.0111284	14	0	0	0	0	0	0	0	0	0	0	Control	0	66.803	1	31.218	8350	38	-0.043	0.515	0.307	0.547	0.113	0.02	0.013	8.90202	Bdellovibrionota
498	d__Bacteria;p__Bdellovibrionota	16	0.0118604	16	0	0	0	0	0	0	0	0	0	0	Control	0	59.35	4	38.117	8684	54	-0.12	0.387	0.667	0.18	0.087	0.047	0.02	10.3465	Bdellovibrionota
499	d__Bacteria;p__Bdellovibrionota	20	0.0100738	20	0	0	0	0	0	0	0	0	0	0	Control	0	58.964	1	65.674	14362	32	-0.142	0.33	0.473	0.373	0.107	0.047	0	9.48509	Bdellovibrionota
500	d__Bacteria;p__Bdellovibrionota	21	0.00610269	21	1	0	0	0	0	0	0	0	0	0	Drought	1	48.511	2.5	43.455	6680	37	-0.06	0.226	0.48	0.193	0.307	0.02	0	9.87921	Bdellovibrionota
501	d__Bacteria;p__Bdellovibrionota	23	0	23	1	0	0	0	0	0	0	0	0	0	Drought	1	56.198	5	40.358	6012	37	-0.099	0.262	0.567	0.167	0.213	0.053	0	10.19	Bdellovibrionota
502	d__Bacteria;p__Bdellovibrionota	25	0.00600002	25	1	0	0	0	0	0	0	0	0	0	Drought	1	54.202	3.33	55.595	4676	39	-0.046	0.306	0.373	0.313	0.273	0.04	0	9.90609	Bdellovibrionota
503	d__Bacteria;p__Bdellovibrionota	26	0.00885036	26	1	0	0	0	0	0	0	0	0	0	Drought	1	54.4	2	41.299	8350	39	-0.052	0.26	0.433	0.28	0.26	0.02	0.007	10.216	Bdellovibrionota
504	d__Bacteria;p__Bdellovibrionota	28	0	28	1	0	0	0	0	0	0	0	0	0	Drought	1	52.301	3	42.367	8851	26	-0.169	0.429	0.493	0.053	0.16	0.293	0	9.82546	Bdellovibrionota
505	d__Bacteria;p__Bdellovibrionota	29	0	29	0	1	0	0	0	0	0	0	0	0	Nitrogen deposition	1	57.025	0.5	88.524	8517	29	-0.022	0.258	0.307	0.293	0.367	0.027	0.007	11.524	Bdellovibrionota
506	d__Bacteria;p__Bdellovibrionota	2	0.0393464	2	0	0	0	0	0	0	0	0	0	0	Control	0	56.723	0.5	81.769	12692	43	-0.129	0.446	0.48	0.393	0.107	0.013	0.007	7.87526	Bdellovibrionota
507	d__Bacteria;p__Bdellovibrionota	30	0	30	0	1	0	0	0	0	0	0	0	0	Nitrogen deposition	1	64.159	1	81.096	7682	21	-0.09	0.15	0.427	0.267	0.3	0.007	0	10.582	Bdellovibrionota
508	d__Bacteria;p__Bdellovibrionota	32	0	32	0	1	0	0	0	0	0	0	0	0	Nitrogen deposition	1	69.264	0.5	83.553	11857	23	-0.013	0.308	0.273	0.18	0.52	0.02	0.007	11.895	Bdellovibrionota
509	d__Bacteria;p__Bdellovibrionota	33	0	33	0	1	0	0	0	0	0	0	0	0	Nitrogen deposition	1	66.805	0.5	83.809	10020	26	-0.067	0.1	0.453	0.207	0.313	0.02	0.007	11.2616	Bdellovibrionota
510	d__Bacteria;p__Bdellovibrionota	34	0	34	0	1	0	0	0	0	0	0	0	0	Nitrogen deposition	1	67.22	0.5	100	6179	26	-0.037	0.211	0.367	0.167	0.44	0.027	0	11.4566	Bdellovibrionota
511	d__Bacteria;p__Bdellovibrionota	37	0.179301	37	0	0	1	0	0	0	0	0	0	0	Warming	1	58.268	0.5	83.631	9352	30	-0.236	0.185	0.773	0.1	0.107	0.02	0	10.4087	Bdellovibrionota
512	d__Bacteria;p__Bdellovibrionota	3	0.00788753	3	0	0	0	0	0	0	0	0	0	0	Control	0	55.967	0.75	40.483	6179	30	-0.023	0.308	0.36	0.313	0.247	0.06	0.02	10.042	Bdellovibrionota
513	d__Bacteria;p__Bdellovibrionota	41	0.132568	41	0	0	1	0	0	0	0	0	0	0	Warming	1	57.021	1	76.053	10187	19	-0.388	0.41	0.873	0.06	0.06	0	0.007	10.1497	Bdellovibrionota
514	d__Bacteria;p__Bdellovibrionota	42	0.179263	42	0	0	1	0	0	0	0	0	0	0	Warming	1	55.212	1	82.329	13026	27	-0.151	0.216	0.607	0.173	0.193	0.013	0.013	10.6006	Bdellovibrionota
515	d__Bacteria;p__Bdellovibrionota	43	0.209568	43	0	0	1	0	0	0	0	0	0	0	Warming	1	61.134	0.5	59.138	12859	34	-0.25	0.404	0.547	0.287	0.093	0.033	0.04	8.98611	Bdellovibrionota
516	d__Bacteria;p__Bdellovibrionota	44	0.337398	44	0	0	1	0	0	0	0	0	0	0	Warming	1	53.086	0.5	43.275	17535	17	-0.215	0.254	0.707	0.127	0.14	0	0.027	9.5251	Bdellovibrionota
517	d__Bacteria;p__Bdellovibrionota	45	0.013713	45	0	0	0	1	0	0	0	0	0	0	Microplastics	1	48.971	1	53.707	9853	45	-0.063	0.302	0.42	0.287	0.207	0.08	0.007	10.8407	Bdellovibrionota
518	d__Bacteria;p__Bdellovibrionota	48	0.0373517	48	0	0	0	1	0	0	0	0	0	0	Microplastics	1	71.605	0.5	29.722	7014	23	-0.075	0.5	0.1	0.633	0.24	0.027	0	9.51476	Bdellovibrionota
519	d__Bacteria;p__Bdellovibrionota	50	0	50	0	0	0	1	0	0	0	0	0	0	Microplastics	1	61.57	0.5	25.892	14028	51	-0.041	0.232	0.493	0.2	0.26	0.033	0.013	7.85527	Bdellovibrionota
520	d__Bacteria;p__Bdellovibrionota	51	0.043593	51	0	0	0	1	0	0	0	0	0	0	Microplastics	1	63.83	1	23.657	7849	30	-0.213	0.583	0.207	0.667	0.113	0.007	0.007	9.78885	Bdellovibrionota
521	d__Bacteria;p__Bdellovibrionota	52	0.0220512	52	0	0	0	1	0	0	0	0	0	0	Microplastics	1	72	1	62.687	13694	44	-0.046	0.227	0.4	0.273	0.227	0.093	0.007	8.71484	Bdellovibrionota
522	d__Bacteria;p__Bdellovibrionota	53	0.00983739	53	0	0	0	0	1	0	0	0	0	0	Herbicide	1	66.807	1	57.56	4509	14	-0.154	0.588	0.14	0.673	0.107	0.08	0	9.12248	Bdellovibrionota
523	d__Bacteria;p__Bdellovibrionota	56	0.00762909	56	0	0	0	0	1	0	0	0	0	0	Herbicide	1	68.511	1	51.901	13527	34	-0.062	0.289	0.393	0.38	0.213	0.013	0	9.45828	Bdellovibrionota
524	d__Bacteria;p__Bdellovibrionota	57	0	57	0	0	0	0	1	0	0	0	0	0	Herbicide	1	66.063	1	73.582	8684	35	-0.059	0.388	0.327	0.493	0.133	0.047	0	8.9691	Bdellovibrionota
525	d__Bacteria;p__Bdellovibrionota	58	0.00754688	58	0	0	0	0	1	0	0	0	0	0	Herbicide	1	66.667	2	57.262	7348	53	-0.036	0.302	0.453	0.233	0.24	0.06	0.013	10.8282	Bdellovibrionota
526	d__Bacteria;p__Bdellovibrionota	59	0.0104093	59	0	0	0	0	1	0	0	0	0	0	Herbicide	1	59.227	0.75	43.834	8350	38	-0.04	0.304	0.447	0.367	0.147	0.04	0	8.92456	Bdellovibrionota
527	d__Bacteria;p__Bdellovibrionota	61	0	61	0	0	0	0	0	1	0	0	0	0	Antibiotics	1	62.551	1	57.898	6012	35	-0.081	0.29	0.487	0.26	0.24	0.013	0	9.19984	Bdellovibrionota
528	d__Bacteria;p__Bdellovibrionota	62	0	62	0	0	0	0	0	1	0	0	0	0	Antibiotics	1	57.769	1	37.575	8684	33	-0.089	0.337	0.4	0.333	0.26	0.007	0	9.4238	Bdellovibrionota
529	d__Bacteria;p__Bdellovibrionota	64	0	64	0	0	0	0	0	1	0	0	0	0	Antibiotics	1	60.426	1	51.763	8350	23	-0.028	0.295	0.427	0.233	0.307	0.033	0	9.38972	Bdellovibrionota
530	d__Bacteria;p__Bdellovibrionota	65	0	65	0	0	0	0	0	1	0	0	0	0	Antibiotics	1	56.78	0.75	46.393	10521	35	-0.082	0.289	0.38	0.393	0.22	0.007	0	8.67637	Bdellovibrionota
531	d__Bacteria;p__Bdellovibrionota	68	0	68	0	0	0	0	0	1	0	0	0	0	Antibiotics	1	63.291	1	57.482	17702	39	-0.059	0.316	0.44	0.32	0.173	0.067	0	7.89276	Bdellovibrionota
532	d__Bacteria;p__Bdellovibrionota	69	0.0248441	69	0	0	0	0	0	0	1	0	0	0	Fungicide	1	59.664	0.5	73.15	7682	22	-0.063	0.352	0.208	0.315	0.456	0.021	0	8.68538	Bdellovibrionota
533	d__Bacteria;p__Bdellovibrionota	6	0.0482342	6	0	0	0	0	0	0	0	0	0	0	Control	0	57.143	1	60.5	11189	37	-0.095	0.295	0.387	0.387	0.18	0.047	0	9.48361	Bdellovibrionota
534	d__Bacteria;p__Bdellovibrionota	71	0.0171928	71	0	0	0	0	0	0	1	0	0	0	Fungicide	1	57.741	0.75	52.401	10688	25	-0.01	0.428	0.18	0.46	0.333	0.027	0	9.36323	Bdellovibrionota
535	d__Bacteria;p__Bdellovibrionota	72	0.0398095	72	0	0	0	0	0	0	1	0	0	0	Fungicide	1	60.581	0.5	68.918	5010	24	0.03	0.292	0.147	0.247	0.593	0.013	0	8.79018	Bdellovibrionota
536	d__Bacteria;p__Bdellovibrionota	73	0.0260203	73	0	0	0	0	0	0	1	0	0	0	Fungicide	1	61.317	0.75	37.742	8851	18	0.037	0.329	0.067	0.233	0.7	0	0	9.95719	Bdellovibrionota
537	d__Bacteria;p__Bdellovibrionota	76	0.0144271	76	0	0	0	0	0	0	1	0	0	0	Fungicide	1	59.2	1	47.08	10187	18	0.017	0.332	0.087	0.473	0.407	0.033	0	9.11373	Bdellovibrionota
538	d__Bacteria;p__Bdellovibrionota	78	0	78	0	0	0	0	0	0	0	1	0	0	Copper	1	56.41	1	26.197	6346	25	0.001	0.169	0.333	0.173	0.48	0.013	0	10.5767	Bdellovibrionota
539	d__Bacteria;p__Bdellovibrionota	79	0	79	0	0	0	0	0	0	0	1	0	0	Copper	1	68.24	0.5	25.938	5845	32	0.019	0.19	0.32	0.187	0.493	0	0	9.89235	Bdellovibrionota
540	d__Bacteria;p__Bdellovibrionota	81	0	81	0	0	0	0	0	0	0	1	0	0	Copper	1	56.522	1.5	33.283	5678	19	0.015	0.173	0.36	0.173	0.467	0	0	9.47384	Bdellovibrionota
541	d__Bacteria;p__Bdellovibrionota	82	0	82	0	0	0	0	0	0	0	1	0	0	Copper	1	54.583	0.5	30.534	5344	19	0.008	0.201	0.36	0.18	0.44	0.02	0	10.123	Bdellovibrionota
542	d__Bacteria;p__Bdellovibrionota	84	0	84	0	0	0	0	0	0	0	1	0	0	Copper	1	56.356	1	27.916	6346	35	0.01	0.219	0.34	0.2	0.4	0.06	0	10.063	Bdellovibrionota
543	d__Bacteria;p__Bdellovibrionota	86	0	86	0	0	0	0	0	0	0	0	1	0	Salinity	1	38.272	1	0	3841	36	0.162	0.312	0.78	0.04	0.173	0	0.007	11.3546	Bdellovibrionota
544	d__Bacteria;p__Bdellovibrionota	87	0	87	0	0	0	0	0	0	0	0	1	0	Salinity	1	53.112	0.75	6.12	835	32	0.146	0.302	0.727	0.04	0.227	0.007	0	11.475	Bdellovibrionota
545	d__Bacteria;p__Bdellovibrionota	89	0	89	0	0	0	0	0	0	0	0	1	0	Salinity	1	52.697	1.5	0	5010	25	0.086	0.284	0.38	0.087	0.533	0	0	10.7015	Bdellovibrionota
546	d__Bacteria;p__Bdellovibrionota	8	0.0196172	8	0	0	0	0	0	0	0	0	0	0	Control	0	48.498	1	41.337	9519	28	-0.022	0.41	0.373	0.473	0.147	0.007	0	10.3976	Bdellovibrionota
547	d__Bacteria;p__Bdellovibrionota	92	0	92	0	0	0	0	0	0	0	0	1	0	Salinity	1	48.498	1	2.505	2505	46	0.09	0.2	0.58	0.08	0.333	0.007	0	9.48206	Bdellovibrionota
548	d__Bacteria;p__Bdellovibrionota	94	0	94	0	0	0	0	0	0	0	0	0	1	Insecticide	1	60.28	1.5	82.803	10020	35	-0.01	0.554	0.273	0.56	0.153	0.013	0	8.21576	Bdellovibrionota
549	d__Bacteria;p__Bdellovibrionota	95	0	95	0	0	0	0	0	0	0	0	0	1	Insecticide	1	56.54	0.5	68.096	7181	35	-0.13	0.369	0.367	0.42	0.193	0.013	0.007	8.25435	Bdellovibrionota
550	d__Bacteria;p__Bdellovibrionota	96	0	96	0	0	0	0	0	0	0	0	0	1	Insecticide	1	61.062	0.5	93.084	6012	26	-0.083	0.4	0.407	0.413	0.16	0.02	0	8.76752	Bdellovibrionota
551	d__Bacteria;p__Bdellovibrionota	97	0.00906436	97	0	0	0	0	0	0	0	0	0	1	Insecticide	1	55.466	1	62.746	11857	32	-0.097	0.361	0.427	0.413	0.133	0.027	0	8.35119	Bdellovibrionota
552	d__Bacteria;p__Bdellovibrionota	99	0	99	0	0	0	0	0	0	0	0	0	1	Insecticide	1	58.874	0.5	74.804	10855	37	-0.067	0.292	0.333	0.353	0.253	0.053	0.007	8.13444	Bdellovibrionota

## Sheet: 2B
Column1	sample	shannon	Tube.number	Drought..1.	N.dep..2.	Temp..3.	Microplastic..4.	Glyphosate..5.	Antibiotics.oxytetra..6.	Fungicide..7.	Cu..8.	Salinity..9.	Insect.imidacloprid..10.	remark	Lv	WSA	wdpt.sec.	Percent.decomposition	CO2_ppm_ThirdWeek	Rich.ASV	Comm.Comp1	Comm.Disp	Ascomycota	Basidiomycota	Mucoromycota	Mortierellomycota	others
1	11	3.41614	11	0	0	0	0	0	0	0	0	0	0	Control	0	68.776	0.75	61.681	11356	24	-0.055	0.441	0.16	0.52	0.3	0.02	0
2	12	3.47842	12	0	0	0	0	0	0	0	0	0	0	Control	0	55.602	0.5	46.767	6847	17	0.031	0.475	0.253	0.46	0.24	0.033	0.013
3	121	3.06792	121	1	1	1	1	1	1	0	1	1	0	8 factors	8	36.052	11	2.567	1336	25	0.203	0.696	0.867	0.06	0.073	0	0
4	122	3.06815	122	1	1	0	1	1	0	1	1	1	1	8 factors	8	38.397	8	3.238	1169	44	0.196	0.362	0.747	0.067	0.167	0.02	0
5	123	3.0493	123	1	1	0	1	1	0	1	1	1	1	8 factors	8	43.548	2.5	5.398	1503	28	0.278	0.434	0.793	0.147	0.053	0	0.007
6	124	3.09347	124	1	1	1	1	1	1	1	1	0	0	8 factors	8	47.718	6.5	94.781	13026	28	0.065	0.424	0.433	0.14	0.42	0.007	0
7	125	3.06071	125	1	1	0	1	1	1	1	1	1	0	8 factors	8	38.431	60	4.226	1670	25	0.125	0.26	0.567	0.167	0.26	0	0.007
8	126	3.09631	126	1	0	1	1	1	0	1	1	1	1	8 factors	8	41.667	6	0.819	1837	11	0.288	0.542	0.773	0	0.227	0	0
9	127	3.37693	127	0	1	1	1	1	1	1	1	0	1	8 factors	8	64.378	1	100	14028	6	0.027	0.548	0.093	0.113	0.793	0	0
10	128	3.40487	128	1	1	1	1	1	1	1	0	0	1	8 factors	8	49.153	45	89.764	7849	16	0.054	0.513	0.327	0.053	0.553	0.053	0.013
11	129	3.05162	129	0	1	1	1	1	0	1	1	1	1	8 factors	8	52.419	0.75	0.528	5177	17	0.191	0.313	0.647	0.053	0.3	0	0
12	13	3.57579	13	0	0	0	0	0	0	0	0	0	0	Control	0	60.408	0.5	68.145	12859	34	-0.253	0.547	0.607	0.32	0.053	0.02	0
13	130	3.08827	130	1	1	1	0	1	0	1	1	1	1	8 factors	8	32.759	11.5	4.638	668	16	0.545	0.634	0.987	0.007	0.007	0	0
14	14	3.45499	14	0	0	0	0	0	0	0	0	0	0	Control	0	66.803	1	31.218	8350	38	-0.043	0.515	0.307	0.547	0.113	0.02	0.013
15	16	3.47701	16	0	0	0	0	0	0	0	0	0	0	Control	0	59.35	4	38.117	8684	54	-0.12	0.387	0.667	0.18	0.087	0.047	0.02
16	2	3.45519	2	0	0	0	0	0	0	0	0	0	0	Control	0	56.723	0.5	81.769	12692	43	-0.129	0.446	0.48	0.393	0.107	0.013	0.007
17	20	3.46465	20	0	0	0	0	0	0	0	0	0	0	Control	0	58.964	1	65.674	14362	32	-0.142	0.33	0.473	0.373	0.107	0.047	0
18	21	3.5375	21	1	0	0	0	0	0	0	0	0	0	Drought	1	48.511	2.5	43.455	6680	37	-0.06	0.226	0.48	0.193	0.307	0.02	0
19	23	3.51597	23	1	0	0	0	0	0	0	0	0	0	Drought	1	56.198	5	40.358	6012	37	-0.099	0.262	0.567	0.167	0.213	0.053	0
20	25	3.53009	25	1	0	0	0	0	0	0	0	0	0	Drought	1	54.202	3.33	55.595	4676	39	-0.046	0.306	0.373	0.313	0.273	0.04	0
21	26	3.4856	26	1	0	0	0	0	0	0	0	0	0	Drought	1	54.4	2	41.299	8350	39	-0.052	0.26	0.433	0.28	0.26	0.02	0.007
22	28	3.57007	28	1	0	0	0	0	0	0	0	0	0	Drought	1	52.301	3	42.367	8851	26	-0.169	0.429	0.493	0.053	0.16	0.293	0
23	29	3.55613	29	0	1	0	0	0	0	0	0	0	0	Nitrogen deposition	1	57.025	0.5	88.524	8517	29	-0.022	0.258	0.307	0.293	0.367	0.027	0.007
24	3	3.44959	3	0	0	0	0	0	0	0	0	0	0	Control	0	55.967	0.75	40.483	6179	30	-0.023	0.308	0.36	0.313	0.247	0.06	0.02
25	30	3.6207	30	0	1	0	0	0	0	0	0	0	0	Nitrogen deposition	1	64.159	1	81.096	7682	21	-0.09	0.15	0.427	0.267	0.3	0.007	0
26	32	3.51045	32	0	1	0	0	0	0	0	0	0	0	Nitrogen deposition	1	69.264	0.5	83.553	11857	23	-0.013	0.308	0.273	0.18	0.52	0.02	0.007
27	33	3.57133	33	0	1	0	0	0	0	0	0	0	0	Nitrogen deposition	1	66.805	0.5	83.809	10020	26	-0.067	0.1	0.453	0.207	0.313	0.02	0.007
28	34	3.62821	34	0	1	0	0	0	0	0	0	0	0	Nitrogen deposition	1	67.22	0.5	100	6179	26	-0.037	0.211	0.367	0.167	0.44	0.027	0
29	37	3.39495	37	0	0	1	0	0	0	0	0	0	0	Warming	1	58.268	0.5	83.631	9352	30	-0.236	0.185	0.773	0.1	0.107	0.02	0
30	41	3.48732	41	0	0	1	0	0	0	0	0	0	0	Warming	1	57.021	1	76.053	10187	19	-0.388	0.41	0.873	0.06	0.06	0	0.007
31	42	3.48532	42	0	0	1	0	0	0	0	0	0	0	Warming	1	55.212	1	82.329	13026	27	-0.151	0.216	0.607	0.173	0.193	0.013	0.013
32	43	3.39393	43	0	0	1	0	0	0	0	0	0	0	Warming	1	61.134	0.5	59.138	12859	34	-0.25	0.404	0.547	0.287	0.093	0.033	0.04
33	44	3.39272	44	0	0	1	0	0	0	0	0	0	0	Warming	1	53.086	0.5	43.275	17535	17	-0.215	0.254	0.707	0.127	0.14	0	0.027
34	45	3.35273	45	0	0	0	1	0	0	0	0	0	0	Microplastics	1	48.971	1	53.707	9853	45	-0.063	0.302	0.42	0.287	0.207	0.08	0.007
35	48	3.5207	48	0	0	0	1	0	0	0	0	0	0	Microplastics	1	71.605	0.5	29.722	7014	23	-0.075	0.5	0.1	0.633	0.24	0.027	0
36	50	3.52595	50	0	0	0	1	0	0	0	0	0	0	Microplastics	1	61.57	0.5	25.892	14028	51	-0.041	0.232	0.493	0.2	0.26	0.033	0.013
37	51	3.49914	51	0	0	0	1	0	0	0	0	0	0	Microplastics	1	63.83	1	23.657	7849	30	-0.213	0.583	0.207	0.667	0.113	0.007	0.007
38	52	3.51976	52	0	0	0	1	0	0	0	0	0	0	Microplastics	1	72	1	62.687	13694	44	-0.046	0.227	0.4	0.273	0.227	0.093	0.007
39	53	3.56931	53	0	0	0	0	1	0	0	0	0	0	Herbicide	1	66.807	1	57.56	4509	14	-0.154	0.588	0.14	0.673	0.107	0.08	0
40	56	3.50912	56	0	0	0	0	1	0	0	0	0	0	Herbicide	1	68.511	1	51.901	13527	34	-0.062	0.289	0.393	0.38	0.213	0.013	0
41	57	3.4968	57	0	0	0	0	1	0	0	0	0	0	Herbicide	1	66.063	1	73.582	8684	35	-0.059	0.388	0.327	0.493	0.133	0.047	0
42	58	3.56635	58	0	0	0	0	1	0	0	0	0	0	Herbicide	1	66.667	2	57.262	7348	53	-0.036	0.302	0.453	0.233	0.24	0.06	0.013
43	59	3.49146	59	0	0	0	0	1	0	0	0	0	0	Herbicide	1	59.227	0.75	43.834	8350	38	-0.04	0.304	0.447	0.367	0.147	0.04	0
44	6	3.47129	6	0	0	0	0	0	0	0	0	0	0	Control	0	57.143	1	60.5	11189	37	-0.095	0.295	0.387	0.387	0.18	0.047	0
45	61	3.4734	61	0	0	0	0	0	1	0	0	0	0	Antibiotics	1	62.551	1	57.898	6012	35	-0.081	0.29	0.487	0.26	0.24	0.013	0
46	62	3.42534	62	0	0	0	0	0	1	0	0	0	0	Antibiotics	1	57.769	1	37.575	8684	33	-0.089	0.337	0.4	0.333	0.26	0.007	0
47	64	3.54601	64	0	0	0	0	0	1	0	0	0	0	Antibiotics	1	60.426	1	51.763	8350	23	-0.028	0.295	0.427	0.233	0.307	0.033	0
48	65	3.44968	65	0	0	0	0	0	1	0	0	0	0	Antibiotics	1	56.78	0.75	46.393	10521	35	-0.082	0.289	0.38	0.393	0.22	0.007	0
49	68	3.37875	68	0	0	0	0	0	1	0	0	0	0	Antibiotics	1	63.291	1	57.482	17702	39	-0.059	0.316	0.44	0.32	0.173	0.067	0
50	69	3.52797	69	0	0	0	0	0	0	1	0	0	0	Fungicide	1	59.664	0.5	73.15	7682	22	-0.063	0.352	0.208	0.315	0.456	0.021	0
51	71	3.59065	71	0	0	0	0	0	0	1	0	0	0	Fungicide	1	57.741	0.75	52.401	10688	25	-0.01	0.428	0.18	0.46	0.333	0.027	0
52	72	3.61462	72	0	0	0	0	0	0	1	0	0	0	Fungicide	1	60.581	0.5	68.918	5010	24	0.03	0.292	0.147	0.247	0.593	0.013	0
53	73	3.59148	73	0	0	0	0	0	0	1	0	0	0	Fungicide	1	61.317	0.75	37.742	8851	18	0.037	0.329	0.067	0.233	0.7	0	0
54	76	3.59375	76	0	0	0	0	0	0	1	0	0	0	Fungicide	1	59.2	1	47.08	10187	18	0.017	0.332	0.087	0.473	0.407	0.033	0
55	78	3.0747	78	0	0	0	0	0	0	0	1	0	0	Copper	1	56.41	1	26.197	6346	25	0.001	0.169	0.333	0.173	0.48	0.013	0
56	79	3.23814	79	0	0	0	0	0	0	0	1	0	0	Copper	1	68.24	0.5	25.938	5845	32	0.019	0.19	0.32	0.187	0.493	0	0
57	8	3.41087	8	0	0	0	0	0	0	0	0	0	0	Control	0	48.498	1	41.337	9519	28	-0.022	0.41	0.373	0.473	0.147	0.007	0
58	81	3.34698	81	0	0	0	0	0	0	0	1	0	0	Copper	1	56.522	1.5	33.283	5678	19	0.015	0.173	0.36	0.173	0.467	0	0
59	82	3.15146	82	0	0	0	0	0	0	0	1	0	0	Copper	1	54.583	0.5	30.534	5344	19	0.008	0.201	0.36	0.18	0.44	0.02	0
60	84	3.24478	84	0	0	0	0	0	0	0	1	0	0	Copper	1	56.356	1	27.916	6346	35	0.01	0.219	0.34	0.2	0.4	0.06	0
61	86	2.85595	86	0	0	0	0	0	0	0	0	1	0	Salinity	1	38.272	1	0	3841	36	0.162	0.312	0.78	0.04	0.173	0	0.007
62	87	2.96206	87	0	0	0	0	0	0	0	0	1	0	Salinity	1	53.112	0.75	6.12	835	32	0.146	0.302	0.727	0.04	0.227	0.007	0
63	89	3.06482	89	0	0	0	0	0	0	0	0	1	0	Salinity	1	52.697	1.5	0	5010	25	0.086	0.284	0.38	0.087	0.533	0	0
64	92	3.12655	92	0	0	0	0	0	0	0	0	1	0	Salinity	1	48.498	1	2.505	2505	46	0.09	0.2	0.58	0.08	0.333	0.007	0
65	94	3.56233	94	0	0	0	0	0	0	0	0	0	1	Insecticide	1	60.28	1.5	82.803	10020	35	-0.01	0.554	0.273	0.56	0.153	0.013	0
66	95	3.46643	95	0	0	0	0	0	0	0	0	0	1	Insecticide	1	56.54	0.5	68.096	7181	35	-0.13	0.369	0.367	0.42	0.193	0.013	0.007
67	96	3.4956	96	0	0	0	0	0	0	0	0	0	1	Insecticide	1	61.062	0.5	93.084	6012	26	-0.083	0.4	0.407	0.413	0.16	0.02	0
68	97	3.50663	97	0	0	0	0	0	0	0	0	0	1	Insecticide	1	55.466	1	62.746	11857	32	-0.097	0.361	0.427	0.413	0.133	0.027	0
69	99	3.52209	99	0	0	0	0	0	0	0	0	0	1	Insecticide	1	58.874	0.5	74.804	10855	37	-0.067	0.292	0.333	0.353	0.253	0.053	0.007

## Sheet: 2C
Column1	bin	n	sample	Tube.number	Drought..1.	N.dep..2.	Temp..3.	Microplastic..4.	Glyphosate..5.	Antibiotics.oxytetra..6.	Fungicide..7.	Cu..8.	Salinity..9.	Insect.imidacloprid..10.	remark	Lv	WSA	wdpt.sec.	Percent.decomposition	CO2_ppm_ThirdWeek	Rich.ASV	Comm.Comp1	Comm.Disp	Ascomycota	Basidiomycota	Mucoromycota	Mortierellomycota	others	comp	cont	control_n
1	GC_11_EKDN230015422-1A_HFV3LDSX7_L3_1_SemiBin_3	3.63701	11	11	0	0	0	0	0	0	0	0	0	0	Control	0	68.776	0.75	61.681	11356	24	-0.055	0.441	0.16	0.52	0.3	0.02	0	86.91	0.59	4.56722
2	GC_11_EKDN230015422-1A_HFV3LDSX7_L3_1_SemiBin_24	6.31991	11	11	0	0	0	0	0	0	0	0	0	0	Control	0	68.776	0.75	61.681	11356	24	-0.055	0.441	0.16	0.52	0.3	0.02	0	62.57	1.08	4.56722
3	GC_11_EKDN230015422-1A_HFV3LDSX7_L3_1_SemiBin_28	9.08955	11	11	0	0	0	0	0	0	0	0	0	0	Control	0	68.776	0.75	61.681	11356	24	-0.055	0.441	0.16	0.52	0.3	0.02	0	59.24	2.11	4.56722
4	GC_11_EKDN230015422-1A_HFV3LDSX7_L3_1_SemiBin_39	4.5317	11	11	0	0	0	0	0	0	0	0	0	0	Control	0	68.776	0.75	61.681	11356	24	-0.055	0.441	0.16	0.52	0.3	0.02	0	61.53	0.33	4.56722
5	GC_11_EKDN230015422-1A_HFV3LDSX7_L3_1_SemiBin_22	3.6951	11	11	0	0	0	0	0	0	0	0	0	0	Control	0	68.776	0.75	61.681	11356	24	-0.055	0.441	0.16	0.52	0.3	0.02	0	69.88	3.74	4.56722
6	GC_11_EKDN230015422-1A_HFV3LDSX7_L3_1_SemiBin_11	2.81334	11	11	0	0	0	0	0	0	0	0	0	0	Control	0	68.776	0.75	61.681	11356	24	-0.055	0.441	0.16	0.52	0.3	0.02	0	86.91	3.97	4.56722
7	GC_11_EKDN230015422-1A_HFV3LDSX7_L3_1_SemiBin_21	4.39196	11	11	0	0	0	0	0	0	0	0	0	0	Control	0	68.776	0.75	61.681	11356	24	-0.055	0.441	0.16	0.52	0.3	0.02	0	61.63	0.48	4.56722
8	GC_11_EKDN230015422-1A_HFV3LDSX7_L3_1_SemiBin_17	5.28801	11	11	0	0	0	0	0	0	0	0	0	0	Control	0	68.776	0.75	61.681	11356	24	-0.055	0.441	0.16	0.52	0.3	0.02	0	79.73	2.9	4.56722
9	GC_11_EKDN230015422-1A_HFV3LDSX7_L3_1_SemiBin_16	4.97641	11	11	0	0	0	0	0	0	0	0	0	0	Control	0	68.776	0.75	61.681	11356	24	-0.055	0.441	0.16	0.52	0.3	0.02	0	78.54	0.63	4.56722
10	GC_11_EKDN230015422-1A_HFV3LDSX7_L3_1_SemiBin_4	4.95772	11	11	0	0	0	0	0	0	0	0	0	0	Control	0	68.776	0.75	61.681	11356	24	-0.055	0.441	0.16	0.52	0.3	0.02	0	78.11	2.42	4.56722
11	GC_11_EKDN230015422-1A_HFV3LDSX7_L3_1_SemiBin_2	6.27303	11	11	0	0	0	0	0	0	0	0	0	0	Control	0	68.776	0.75	61.681	11356	24	-0.055	0.441	0.16	0.52	0.3	0.02	0	93.32	0.12	4.56722
12	GC_11_EKDN230015422-1A_HFV3LDSX7_L3_1_SemiBin_15	5.05772	11	11	0	0	0	0	0	0	0	0	0	0	Control	0	68.776	0.75	61.681	11356	24	-0.055	0.441	0.16	0.52	0.3	0.02	0	78.66	3.91	4.56722
13	GC_11_EKDN230015422-1A_HFV3LDSX7_L3_1_SemiBin_19	5.29039	11	11	0	0	0	0	0	0	0	0	0	0	Control	0	68.776	0.75	61.681	11356	24	-0.055	0.441	0.16	0.52	0.3	0.02	0	70.44	0.21	4.56722
14	GC_11_EKDN230015422-1A_HFV3LDSX7_L3_1_SemiBin_40	5.48496	11	11	0	0	0	0	0	0	0	0	0	0	Control	0	68.776	0.75	61.681	11356	24	-0.055	0.441	0.16	0.52	0.3	0.02	0	59.17	0.13	4.56722
15	GC_11_EKDN230015422-1A_HFV3LDSX7_L3_1_SemiBin_18	2.99603	11	11	0	0	0	0	0	0	0	0	0	0	Control	0	68.776	0.75	61.681	11356	24	-0.055	0.441	0.16	0.52	0.3	0.02	0	69.82	4.75	4.56722
16	GC_11_EKDN230015422-1A_HFV3LDSX7_L3_1_SemiBin_0	4.04151	11	11	0	0	0	0	0	0	0	0	0	0	Control	0	68.776	0.75	61.681	11356	24	-0.055	0.441	0.16	0.52	0.3	0.02	0	92.98	2.76	4.56722
17	GC_121_EKDN230021808-1A_HFV3LDSX7_L4_1_SemiBin_1	3.87443	121	121	1	1	1	1	1	1	0	1	1	0	8 factors	8	36.052	11	2.567	1336	25	0.203	0.696	0.867	0.06	0.073	0	0	76.17	0.6	4.56722
18	GC_121_EKDN230021808-1A_HFV3LDSX7_L4_1_SemiBin_6	5.0661	121	121	1	1	1	1	1	1	0	1	1	0	8 factors	8	36.052	11	2.567	1336	25	0.203	0.696	0.867	0.06	0.073	0	0	63.01	1.91	4.56722
19	GC_121_EKDN230021808-1A_HFV3LDSX7_L4_1_SemiBin_0	5.00544	121	121	1	1	1	1	1	1	0	1	1	0	8 factors	8	36.052	11	2.567	1336	25	0.203	0.696	0.867	0.06	0.073	0	0	79.73	0.2	4.56722
20	GC_122_EKDN230021809-1A_HFV3LDSX7_L4_1_SemiBin_3	8.84609	122	122	1	1	0	1	1	0	1	1	1	1	8 factors	8	38.397	8	3.238	1169	44	0.196	0.362	0.747	0.067	0.167	0.02	0	67.7	2.19	4.56722
21	GC_122_EKDN230021809-1A_HFV3LDSX7_L4_1_SemiBin_1	5.02001	122	122	1	1	0	1	1	0	1	1	1	1	8 factors	8	38.397	8	3.238	1169	44	0.196	0.362	0.747	0.067	0.167	0.02	0	82.39	3.45	4.56722
22	GC_122_EKDN230021809-1A_HFV3LDSX7_L4_1_SemiBin_0	6.1223	122	122	1	1	0	1	1	0	1	1	1	1	8 factors	8	38.397	8	3.238	1169	44	0.196	0.362	0.747	0.067	0.167	0.02	0	73.27	5.23	4.56722
23	GC_122_EKDN230021809-1A_HFV3LDSX7_L4_1_SemiBin_2	5.28639	122	122	1	1	0	1	1	0	1	1	1	1	8 factors	8	38.397	8	3.238	1169	44	0.196	0.362	0.747	0.067	0.167	0.02	0	74.16	0.54	4.56722
24	GC_123_EKDN230021810-1A_HFV3LDSX7_L4_1_SemiBin_25	3.59014	123	123	1	1	0	1	1	0	1	1	1	1	8 factors	8	43.548	2.5	5.398	1503	28	0.278	0.434	0.793	0.147	0.053	0	0.007	53.1	0.08	4.56722
25	GC_123_EKDN230021810-1A_HFV3LDSX7_L4_1_SemiBin_2	3.68639	123	123	1	1	0	1	1	0	1	1	1	1	8 factors	8	43.548	2.5	5.398	1503	28	0.278	0.434	0.793	0.147	0.053	0	0.007	79.8	1.83	4.56722
26	GC_123_EKDN230021810-1A_HFV3LDSX7_L4_1_SemiBin_5	8.68084	123	123	1	1	0	1	1	0	1	1	1	1	8 factors	8	43.548	2.5	5.398	1503	28	0.278	0.434	0.793	0.147	0.053	0	0.007	71.82	3.03	4.56722
27	GC_123_EKDN230021810-1A_HFV3LDSX7_L4_1_SemiBin_12	5.94518	123	123	1	1	0	1	1	0	1	1	1	1	8 factors	8	43.548	2.5	5.398	1503	28	0.278	0.434	0.793	0.147	0.053	0	0.007	62.43	0.27	4.56722
28	GC_123_EKDN230021810-1A_HFV3LDSX7_L4_1_SemiBin_4	5.09939	123	123	1	1	0	1	1	0	1	1	1	1	8 factors	8	43.548	2.5	5.398	1503	28	0.278	0.434	0.793	0.147	0.053	0	0.007	58.2	1.68	4.56722
29	GC_123_EKDN230021810-1A_HFV3LDSX7_L4_1_SemiBin_1	4.36203	123	123	1	1	0	1	1	0	1	1	1	1	8 factors	8	43.548	2.5	5.398	1503	28	0.278	0.434	0.793	0.147	0.053	0	0.007	85.12	3.04	4.56722
30	GC_123_EKDN230021810-1A_HFV3LDSX7_L4_1_SemiBin_13	4.73739	123	123	1	1	0	1	1	0	1	1	1	1	8 factors	8	43.548	2.5	5.398	1503	28	0.278	0.434	0.793	0.147	0.053	0	0.007	64.86	0.94	4.56722
31	GC_124_EKDN230021811-1A_HFV3LDSX7_L4_1_SemiBin_30	11.038	124	124	1	1	1	1	1	1	1	1	0	0	8 factors	8	47.718	6.5	94.781	13026	28	0.065	0.424	0.433	0.14	0.42	0.007	0	52.53	1.96	4.56722
32	GC_124_EKDN230021811-1A_HFV3LDSX7_L4_1_SemiBin_26	10.7049	124	124	1	1	1	1	1	1	1	1	0	0	8 factors	8	47.718	6.5	94.781	13026	28	0.065	0.424	0.433	0.14	0.42	0.007	0	57.58	0.37	4.56722
33	GC_124_EKDN230021811-1A_HFV3LDSX7_L4_1_SemiBin_10	8.70097	124	124	1	1	1	1	1	1	1	1	0	0	8 factors	8	47.718	6.5	94.781	13026	28	0.065	0.424	0.433	0.14	0.42	0.007	0	71.68	4.19	4.56722
34	GC_124_EKDN230021811-1A_HFV3LDSX7_L4_1_SemiBin_7	4.97626	124	124	1	1	1	1	1	1	1	1	0	0	8 factors	8	47.718	6.5	94.781	13026	28	0.065	0.424	0.433	0.14	0.42	0.007	0	79.56	0.16	4.56722
35	GC_124_EKDN230021811-1A_HFV3LDSX7_L4_1_SemiBin_42	4.0386	124	124	1	1	1	1	1	1	1	1	0	0	8 factors	8	47.718	6.5	94.781	13026	28	0.065	0.424	0.433	0.14	0.42	0.007	0	55.18	0.26	4.56722
36	GC_124_EKDN230021811-1A_HFV3LDSX7_L4_1_SemiBin_16	6.24697	124	124	1	1	1	1	1	1	1	1	0	0	8 factors	8	47.718	6.5	94.781	13026	28	0.065	0.424	0.433	0.14	0.42	0.007	0	62.78	1.4	4.56722
37	GC_124_EKDN230021811-1A_HFV3LDSX7_L4_1_SemiBin_48	6.98124	124	124	1	1	1	1	1	1	1	1	0	0	8 factors	8	47.718	6.5	94.781	13026	28	0.065	0.424	0.433	0.14	0.42	0.007	0	54.96	0.06	4.56722
38	GC_124_EKDN230021811-1A_HFV3LDSX7_L4_1_SemiBin_1	5.24682	124	124	1	1	1	1	1	1	1	1	0	0	8 factors	8	47.718	6.5	94.781	13026	28	0.065	0.424	0.433	0.14	0.42	0.007	0	99.83	1.05	4.56722
39	GC_124_EKDN230021811-1A_HFV3LDSX7_L4_1_SemiBin_2	5.41814	124	124	1	1	1	1	1	1	1	1	0	0	8 factors	8	47.718	6.5	94.781	13026	28	0.065	0.424	0.433	0.14	0.42	0.007	0	91.79	2.7	4.56722
40	GC_124_EKDN230021811-1A_HFV3LDSX7_L4_1_SemiBin_15	4.99068	124	124	1	1	1	1	1	1	1	1	0	0	8 factors	8	47.718	6.5	94.781	13026	28	0.065	0.424	0.433	0.14	0.42	0.007	0	74.22	0.4	4.56722
41	GC_124_EKDN230021811-1A_HFV3LDSX7_L4_1_SemiBin_6	3.82872	124	124	1	1	1	1	1	1	1	1	0	0	8 factors	8	47.718	6.5	94.781	13026	28	0.065	0.424	0.433	0.14	0.42	0.007	0	89.79	0.07	4.56722
42	GC_124_EKDN230021811-1A_HFV3LDSX7_L4_1_SemiBin_5	5.03562	124	124	1	1	1	1	1	1	1	1	0	0	8 factors	8	47.718	6.5	94.781	13026	28	0.065	0.424	0.433	0.14	0.42	0.007	0	79.01	0.5	4.56722
43	GC_125_EKDN230021812-1A_HFV3LDSX7_L4_1_SemiBin_10	5.87454	125	125	1	1	0	1	1	1	1	1	1	0	8 factors	8	38.431	60	4.226	1670	25	0.125	0.26	0.567	0.167	0.26	0	0.007	55.22	0.22	4.56722
44	GC_125_EKDN230021812-1A_HFV3LDSX7_L4_1_SemiBin_5	6.02342	125	125	1	1	0	1	1	1	1	1	1	0	8 factors	8	38.431	60	4.226	1670	25	0.125	0.26	0.567	0.167	0.26	0	0.007	64.48	3.5	4.56722
45	GC_125_EKDN230021812-1A_HFV3LDSX7_L4_1_SemiBin_0	4.86697	125	125	1	1	0	1	1	1	1	1	1	0	8 factors	8	38.431	60	4.226	1670	25	0.125	0.26	0.567	0.167	0.26	0	0.007	83.35	0.33	4.56722
46	GC_125_EKDN230021812-1A_HFV3LDSX7_L4_1_SemiBin_2	8.04569	125	125	1	1	0	1	1	1	1	1	1	0	8 factors	8	38.431	60	4.226	1670	25	0.125	0.26	0.567	0.167	0.26	0	0.007	67.17	1.13	4.56722
47	GC_125_EKDN230021812-1A_HFV3LDSX7_L4_1_SemiBin_3	4.16276	125	125	1	1	0	1	1	1	1	1	1	0	8 factors	8	38.431	60	4.226	1670	25	0.125	0.26	0.567	0.167	0.26	0	0.007	81.95	1.54	4.56722
48	GC_126_EKDN230021813-1A_HFV3LDSX7_L4_1_SemiBin_1	4.79739	126	126	1	0	1	1	1	0	1	1	1	1	8 factors	8	41.667	6	0.819	1837	11	0.288	0.542	0.773	0	0.227	0	0	73.87	0.16	4.56722
49	GC_126_EKDN230021813-1A_HFV3LDSX7_L4_1_SemiBin_8	4.09671	126	126	1	0	1	1	1	0	1	1	1	1	8 factors	8	41.667	6	0.819	1837	11	0.288	0.542	0.773	0	0.227	0	0	56.72	0.27	4.56722
50	GC_126_EKDN230021813-1A_HFV3LDSX7_L4_1_SemiBin_0	6.17976	126	126	1	0	1	1	1	0	1	1	1	1	8 factors	8	41.667	6	0.819	1837	11	0.288	0.542	0.773	0	0.227	0	0	63.77	0.36	4.56722
51	GC_127_EKDN230021814-1A_HFV3LDSX7_L4_1_SemiBin_38	6.41999	127	127	0	1	1	1	1	1	1	1	0	1	8 factors	8	64.378	1	100	14028	6	0.027	0.548	0.093	0.113	0.793	0	0	63.05	4.91	4.56722
52	GC_127_EKDN230021814-1A_HFV3LDSX7_L4_1_SemiBin_6	5.14125	127	127	0	1	1	1	1	1	1	1	0	1	8 factors	8	64.378	1	100	14028	6	0.027	0.548	0.093	0.113	0.793	0	0	80.9	2.5	4.56722
53	GC_127_EKDN230021814-1A_HFV3LDSX7_L4_1_SemiBin_34	3.57753	127	127	0	1	1	1	1	1	1	1	0	1	8 factors	8	64.378	1	100	14028	6	0.027	0.548	0.093	0.113	0.793	0	0	52.78	0.03	4.56722
54	GC_127_EKDN230021814-1A_HFV3LDSX7_L4_1_SemiBin_2	4.50144	127	127	0	1	1	1	1	1	1	1	0	1	8 factors	8	64.378	1	100	14028	6	0.027	0.548	0.093	0.113	0.793	0	0	99.77	0.56	4.56722
55	GC_127_EKDN230021814-1A_HFV3LDSX7_L4_1_SemiBin_4	4.91423	127	127	0	1	1	1	1	1	1	1	0	1	8 factors	8	64.378	1	100	14028	6	0.027	0.548	0.093	0.113	0.793	0	0	90.12	0.62	4.56722
56	GC_127_EKDN230021814-1A_HFV3LDSX7_L4_1_SemiBin_10	4.9174	127	127	0	1	1	1	1	1	1	1	0	1	8 factors	8	64.378	1	100	14028	6	0.027	0.548	0.093	0.113	0.793	0	0	80.67	1.43	4.56722
57	GC_127_EKDN230021814-1A_HFV3LDSX7_L4_1_SemiBin_24	3.20394	127	127	0	1	1	1	1	1	1	1	0	1	8 factors	8	64.378	1	100	14028	6	0.027	0.548	0.093	0.113	0.793	0	0	64.72	0.5	4.56722
58	GC_127_EKDN230021814-1A_HFV3LDSX7_L4_1_SemiBin_8	5.24841	127	127	0	1	1	1	1	1	1	1	0	1	8 factors	8	64.378	1	100	14028	6	0.027	0.548	0.093	0.113	0.793	0	0	85.48	2.08	4.56722
59	GC_127_EKDN230021814-1A_HFV3LDSX7_L4_1_SemiBin_3	4.56303	127	127	0	1	1	1	1	1	1	1	0	1	8 factors	8	64.378	1	100	14028	6	0.027	0.548	0.093	0.113	0.793	0	0	92.79	3.88	4.56722
60	GC_127_EKDN230021814-1A_HFV3LDSX7_L4_1_SemiBin_5	4.74977	127	127	0	1	1	1	1	1	1	1	0	1	8 factors	8	64.378	1	100	14028	6	0.027	0.548	0.093	0.113	0.793	0	0	87.06	0.72	4.56722
61	GC_127_EKDN230021814-1A_HFV3LDSX7_L4_1_SemiBin_12	7.90979	127	127	0	1	1	1	1	1	1	1	0	1	8 factors	8	64.378	1	100	14028	6	0.027	0.548	0.093	0.113	0.793	0	0	51.58	0.72	4.56722
62	GC_128_EKDN230021815-1A_HFV3LDSX7_L4_1_SemiBin_21	9.48062	128	128	1	1	1	1	1	1	1	0	0	1	8 factors	8	49.153	45	89.764	7849	16	0.054	0.513	0.327	0.053	0.553	0.053	0.013	58.28	0.97	4.56722
63	GC_128_EKDN230021815-1A_HFV3LDSX7_L4_1_SemiBin_12	10.341	128	128	1	1	1	1	1	1	1	0	0	1	8 factors	8	49.153	45	89.764	7849	16	0.054	0.513	0.327	0.053	0.553	0.053	0.013	70.77	0.46	4.56722
64	GC_128_EKDN230021815-1A_HFV3LDSX7_L4_1_SemiBin_18	5.13183	128	128	1	1	1	1	1	1	1	0	0	1	8 factors	8	49.153	45	89.764	7849	16	0.054	0.513	0.327	0.053	0.553	0.053	0.013	70.91	5	4.56722
65	GC_128_EKDN230021815-1A_HFV3LDSX7_L4_1_SemiBin_2	5.47225	128	128	1	1	1	1	1	1	1	0	0	1	8 factors	8	49.153	45	89.764	7849	16	0.054	0.513	0.327	0.053	0.553	0.053	0.013	91.33	1.97	4.56722
66	GC_128_EKDN230021815-1A_HFV3LDSX7_L4_1_SemiBin_41	3.10127	128	128	1	1	1	1	1	1	1	0	0	1	8 factors	8	49.153	45	89.764	7849	16	0.054	0.513	0.327	0.053	0.553	0.053	0.013	51.18	0.04	4.56722
67	GC_128_EKDN230021815-1A_HFV3LDSX7_L4_1_SemiBin_8	4.27674	128	128	1	1	1	1	1	1	1	0	0	1	8 factors	8	49.153	45	89.764	7849	16	0.054	0.513	0.327	0.053	0.553	0.053	0.013	72.28	0.14	4.56722
68	GC_128_EKDN230021815-1A_HFV3LDSX7_L4_1_SemiBin_4	12.5051	128	128	1	1	1	1	1	1	1	0	0	1	8 factors	8	49.153	45	89.764	7849	16	0.054	0.513	0.327	0.053	0.553	0.053	0.013	56.96	0.47	4.56722
69	GC_128_EKDN230021815-1A_HFV3LDSX7_L4_1_SemiBin_3	4.92214	128	128	1	1	1	1	1	1	1	0	0	1	8 factors	8	49.153	45	89.764	7849	16	0.054	0.513	0.327	0.053	0.553	0.053	0.013	88.43	0.79	4.56722
70	GC_128_EKDN230021815-1A_HFV3LDSX7_L4_1_SemiBin_19	7.24079	128	128	1	1	1	1	1	1	1	0	0	1	8 factors	8	49.153	45	89.764	7849	16	0.054	0.513	0.327	0.053	0.553	0.053	0.013	67.43	0.01	4.56722
71	GC_128_EKDN230021815-1A_HFV3LDSX7_L4_1_SemiBin_53	5.70581	128	128	1	1	1	1	1	1	1	0	0	1	8 factors	8	49.153	45	89.764	7849	16	0.054	0.513	0.327	0.053	0.553	0.053	0.013	61.96	8.24	4.56722
72	GC_128_EKDN230021815-1A_HFV3LDSX7_L4_1_SemiBin_10	2.94465	128	128	1	1	1	1	1	1	1	0	0	1	8 factors	8	49.153	45	89.764	7849	16	0.054	0.513	0.327	0.053	0.553	0.053	0.013	88.03	0.25	4.56722
73	GC_128_EKDN230021815-1A_HFV3LDSX7_L4_1_SemiBin_5	5.32684	128	128	1	1	1	1	1	1	1	0	0	1	8 factors	8	49.153	45	89.764	7849	16	0.054	0.513	0.327	0.053	0.553	0.053	0.013	73.97	2.84	4.56722
74	GC_128_EKDN230021815-1A_HFV3LDSX7_L4_1_SemiBin_22	7.59414	128	128	1	1	1	1	1	1	1	0	0	1	8 factors	8	49.153	45	89.764	7849	16	0.054	0.513	0.327	0.053	0.553	0.053	0.013	51.14	0.48	4.56722
75	GC_128_EKDN230021815-1A_HFV3LDSX7_L4_1_SemiBin_0	10.2319	128	128	1	1	1	1	1	1	1	0	0	1	8 factors	8	49.153	45	89.764	7849	16	0.054	0.513	0.327	0.053	0.553	0.053	0.013	69.65	0.58	4.56722
76	GC_129_EKDN230021816-1A_HFV3LDSX7_L4_1_SemiBin_26	5.86954	129	129	0	1	1	1	1	0	1	1	1	1	8 factors	8	52.419	0.75	0.528	5177	17	0.191	0.313	0.647	0.053	0.3	0	0	67.96	0.95	4.56722
77	GC_129_EKDN230021816-1A_HFV3LDSX7_L4_1_SemiBin_20	3.33447	129	129	0	1	1	1	1	0	1	1	1	1	8 factors	8	52.419	0.75	0.528	5177	17	0.191	0.313	0.647	0.053	0.3	0	0	83.77	0.56	4.56722
78	GC_129_EKDN230021816-1A_HFV3LDSX7_L4_1_SemiBin_19	6.41722	129	129	0	1	1	1	1	0	1	1	1	1	8 factors	8	52.419	0.75	0.528	5177	17	0.191	0.313	0.647	0.053	0.3	0	0	63.55	3.24	4.56722
79	GC_129_EKDN230021816-1A_HFV3LDSX7_L4_1_SemiBin_54	6.10124	129	129	0	1	1	1	1	0	1	1	1	1	8 factors	8	52.419	0.75	0.528	5177	17	0.191	0.313	0.647	0.053	0.3	0	0	54.98	0.15	4.56722
80	GC_129_EKDN230021816-1A_HFV3LDSX7_L4_1_SemiBin_9	4.29178	129	129	0	1	1	1	1	0	1	1	1	1	8 factors	8	52.419	0.75	0.528	5177	17	0.191	0.313	0.647	0.053	0.3	0	0	85.29	1.08	4.56722
81	GC_129_EKDN230021816-1A_HFV3LDSX7_L4_1_SemiBin_4	3.80862	129	129	0	1	1	1	1	0	1	1	1	1	8 factors	8	52.419	0.75	0.528	5177	17	0.191	0.313	0.647	0.053	0.3	0	0	83.55	2.74	4.56722
82	GC_129_EKDN230021816-1A_HFV3LDSX7_L4_1_SemiBin_5	8.63196	129	129	0	1	1	1	1	0	1	1	1	1	8 factors	8	52.419	0.75	0.528	5177	17	0.191	0.313	0.647	0.053	0.3	0	0	84.95	4.57	4.56722
83	GC_129_EKDN230021816-1A_HFV3LDSX7_L4_1_SemiBin_6	2.9059	129	129	0	1	1	1	1	0	1	1	1	1	8 factors	8	52.419	0.75	0.528	5177	17	0.191	0.313	0.647	0.053	0.3	0	0	93.69	0.8	4.56722
84	GC_129_EKDN230021816-1A_HFV3LDSX7_L4_1_SemiBin_23	6.10714	129	129	0	1	1	1	1	0	1	1	1	1	8 factors	8	52.419	0.75	0.528	5177	17	0.191	0.313	0.647	0.053	0.3	0	0	52.17	9.57	4.56722
85	GC_12_EKDN230015423-1A_HFV3LDSX7_L4_1_SemiBin_6	4.50911	12	12	0	0	0	0	0	0	0	0	0	0	Control	0	55.602	0.5	46.767	6847	17	0.031	0.475	0.253	0.46	0.24	0.033	0.013	79.39	1.54	4.56722
86	GC_12_EKDN230015423-1A_HFV3LDSX7_L4_1_SemiBin_27	3.49688	12	12	0	0	0	0	0	0	0	0	0	0	Control	0	55.602	0.5	46.767	6847	17	0.031	0.475	0.253	0.46	0.24	0.033	0.013	52.19	3.94	4.56722
87	GC_12_EKDN230015423-1A_HFV3LDSX7_L4_1_SemiBin_12	5.14861	12	12	0	0	0	0	0	0	0	0	0	0	Control	0	55.602	0.5	46.767	6847	17	0.031	0.475	0.253	0.46	0.24	0.033	0.013	63.26	0.46	4.56722
88	GC_12_EKDN230015423-1A_HFV3LDSX7_L4_1_SemiBin_7	2.95034	12	12	0	0	0	0	0	0	0	0	0	0	Control	0	55.602	0.5	46.767	6847	17	0.031	0.475	0.253	0.46	0.24	0.033	0.013	88.57	2.55	4.56722
89	GC_12_EKDN230015423-1A_HFV3LDSX7_L4_1_SemiBin_16	3.03621	12	12	0	0	0	0	0	0	0	0	0	0	Control	0	55.602	0.5	46.767	6847	17	0.031	0.475	0.253	0.46	0.24	0.033	0.013	77.77	0.01	4.56722
90	GC_12_EKDN230015423-1A_HFV3LDSX7_L4_1_SemiBin_10	7.08521	12	12	0	0	0	0	0	0	0	0	0	0	Control	0	55.602	0.5	46.767	6847	17	0.031	0.475	0.253	0.46	0.24	0.033	0.013	54.7	1.71	4.56722
91	GC_12_EKDN230015423-1A_HFV3LDSX7_L4_1_SemiBin_4	3.77678	12	12	0	0	0	0	0	0	0	0	0	0	Control	0	55.602	0.5	46.767	6847	17	0.031	0.475	0.253	0.46	0.24	0.033	0.013	85.49	1.51	4.56722
92	GC_12_EKDN230015423-1A_HFV3LDSX7_L4_1_SemiBin_1	4.45306	12	12	0	0	0	0	0	0	0	0	0	0	Control	0	55.602	0.5	46.767	6847	17	0.031	0.475	0.253	0.46	0.24	0.033	0.013	86.96	0.71	4.56722
93	GC_12_EKDN230015423-1A_HFV3LDSX7_L4_1_SemiBin_2	6.19151	12	12	0	0	0	0	0	0	0	0	0	0	Control	0	55.602	0.5	46.767	6847	17	0.031	0.475	0.253	0.46	0.24	0.033	0.013	50.71	0.71	4.56722
94	GC_12_EKDN230015423-1A_HFV3LDSX7_L4_1_SemiBin_0	4.05327	12	12	0	0	0	0	0	0	0	0	0	0	Control	0	55.602	0.5	46.767	6847	17	0.031	0.475	0.253	0.46	0.24	0.033	0.013	92.39	4.23	4.56722
95	GC_130_EKDN230021817-1A_HFV3LDSX7_L4_1_SemiBin_1	4.93793	130	130	1	1	1	0	1	0	1	1	1	1	8 factors	8	32.759	11.5	4.638	668	16	0.545	0.634	0.987	0.007	0.007	0	0	79.19	0.4	4.56722
96	GC_130_EKDN230021817-1A_HFV3LDSX7_L4_1_SemiBin_5	3.70481	130	130	1	1	1	0	1	0	1	1	1	1	8 factors	8	32.759	11.5	4.638	668	16	0.545	0.634	0.987	0.007	0.007	0	0	73.04	0.76	4.56722
97	GC_130_EKDN230021817-1A_HFV3LDSX7_L4_1_SemiBin_4	4.62231	130	130	1	1	1	0	1	0	1	1	1	1	8 factors	8	32.759	11.5	4.638	668	16	0.545	0.634	0.987	0.007	0.007	0	0	61.89	1.42	4.56722
98	GC_130_EKDN230021817-1A_HFV3LDSX7_L4_1_SemiBin_0	5.98117	130	130	1	1	1	0	1	0	1	1	1	1	8 factors	8	32.759	11.5	4.638	668	16	0.545	0.634	0.987	0.007	0.007	0	0	66.75	0.15	4.56722
99	GC_13_EKDN230015424-1A_HFV3LDSX7_L4_1_SemiBin_10	3.87836	13	13	0	0	0	0	0	0	0	0	0	0	Control	0	60.408	0.5	68.145	12859	34	-0.253	0.547	0.607	0.32	0.053	0.02	0	58.88	0.29	4.56722
100	GC_13_EKDN230015424-1A_HFV3LDSX7_L4_1_SemiBin_0	3.99316	13	13	0	0	0	0	0	0	0	0	0	0	Control	0	60.408	0.5	68.145	12859	34	-0.253	0.547	0.607	0.32	0.053	0.02	0	93.78	1.43	4.56722
101	GC_13_EKDN230015424-1A_HFV3LDSX7_L4_1_SemiBin_3	5.06507	13	13	0	0	0	0	0	0	0	0	0	0	Control	0	60.408	0.5	68.145	12859	34	-0.253	0.547	0.607	0.32	0.053	0.02	0	72.7	0.56	4.56722
102	GC_13_EKDN230015424-1A_HFV3LDSX7_L4_1_SemiBin_14	4.81409	13	13	0	0	0	0	0	0	0	0	0	0	Control	0	60.408	0.5	68.145	12859	34	-0.253	0.547	0.607	0.32	0.053	0.02	0	56.28	3.46	4.56722
103	GC_13_EKDN230015424-1A_HFV3LDSX7_L4_1_SemiBin_6	6.29585	13	13	0	0	0	0	0	0	0	0	0	0	Control	0	60.408	0.5	68.145	12859	34	-0.253	0.547	0.607	0.32	0.053	0.02	0	72.13	0.22	4.56722
104	GC_13_EKDN230015424-1A_HFV3LDSX7_L4_1_SemiBin_5	6.16716	13	13	0	0	0	0	0	0	0	0	0	0	Control	0	60.408	0.5	68.145	12859	34	-0.253	0.547	0.607	0.32	0.053	0.02	0	50.9	0.44	4.56722
105	GC_13_EKDN230015424-1A_HFV3LDSX7_L4_1_SemiBin_1	6.1758	13	13	0	0	0	0	0	0	0	0	0	0	Control	0	60.408	0.5	68.145	12859	34	-0.253	0.547	0.607	0.32	0.053	0.02	0	59.11	0.35	4.56722
106	GC_13_EKDN230015424-1A_HFV3LDSX7_L4_1_SemiBin_7	3.51623	13	13	0	0	0	0	0	0	0	0	0	0	Control	0	60.408	0.5	68.145	12859	34	-0.253	0.547	0.607	0.32	0.053	0.02	0	67.99	2.13	4.56722
107	GC_14_EKDN230015425-1A_HFV3LDSX7_L4_1_SemiBin_1	4.41807	14	14	0	0	0	0	0	0	0	0	0	0	Control	0	66.803	1	31.218	8350	38	-0.043	0.515	0.307	0.547	0.113	0.02	0.013	87.98	1.6	4.56722
108	GC_14_EKDN230015425-1A_HFV3LDSX7_L4_1_SemiBin_3	3.88897	14	14	0	0	0	0	0	0	0	0	0	0	Control	0	66.803	1	31.218	8350	38	-0.043	0.515	0.307	0.547	0.113	0.02	0.013	79.58	0.18	4.56722
109	GC_14_EKDN230015425-1A_HFV3LDSX7_L4_1_SemiBin_24	2.96738	14	14	0	0	0	0	0	0	0	0	0	0	Control	0	66.803	1	31.218	8350	38	-0.043	0.515	0.307	0.547	0.113	0.02	0.013	59	0.17	4.56722
110	GC_14_EKDN230015425-1A_HFV3LDSX7_L4_1_SemiBin_14	5.27348	14	14	0	0	0	0	0	0	0	0	0	0	Control	0	66.803	1	31.218	8350	38	-0.043	0.515	0.307	0.547	0.113	0.02	0.013	62.13	0.3	4.56722
111	GC_14_EKDN230015425-1A_HFV3LDSX7_L4_1_SemiBin_11	4.53922	14	14	0	0	0	0	0	0	0	0	0	0	Control	0	66.803	1	31.218	8350	38	-0.043	0.515	0.307	0.547	0.113	0.02	0.013	71.43	0.88	4.56722
112	GC_14_EKDN230015425-1A_HFV3LDSX7_L4_1_SemiBin_10	2.85062	14	14	0	0	0	0	0	0	0	0	0	0	Control	0	66.803	1	31.218	8350	38	-0.043	0.515	0.307	0.547	0.113	0.02	0.013	75.41	0.12	4.56722
113	GC_14_EKDN230015425-1A_HFV3LDSX7_L4_1_SemiBin_20	5.1611	14	14	0	0	0	0	0	0	0	0	0	0	Control	0	66.803	1	31.218	8350	38	-0.043	0.515	0.307	0.547	0.113	0.02	0.013	55.8	0.54	4.56722
114	GC_14_EKDN230015425-1A_HFV3LDSX7_L4_1_SemiBin_0	3.97443	14	14	0	0	0	0	0	0	0	0	0	0	Control	0	66.803	1	31.218	8350	38	-0.043	0.515	0.307	0.547	0.113	0.02	0.013	93.09	3.45	4.56722
115	GC_16_EKDN230015426-1A_HFV3LDSX7_L4_1_SemiBin_6	3.87769	16	16	0	0	0	0	0	0	0	0	0	0	Control	0	59.35	4	38.117	8684	54	-0.12	0.387	0.667	0.18	0.087	0.047	0.02	78.97	0.44	4.56722
116	GC_16_EKDN230015426-1A_HFV3LDSX7_L4_1_SemiBin_15	5.66985	16	16	0	0	0	0	0	0	0	0	0	0	Control	0	59.35	4	38.117	8684	54	-0.12	0.387	0.667	0.18	0.087	0.047	0.02	51.21	2.85	4.56722
117	GC_16_EKDN230015426-1A_HFV3LDSX7_L4_1_SemiBin_25	3.45213	16	16	0	0	0	0	0	0	0	0	0	0	Control	0	59.35	4	38.117	8684	54	-0.12	0.387	0.667	0.18	0.087	0.047	0.02	53.21	3.81	4.56722
118	GC_16_EKDN230015426-1A_HFV3LDSX7_L4_1_SemiBin_17	4.96754	16	16	0	0	0	0	0	0	0	0	0	0	Control	0	59.35	4	38.117	8684	54	-0.12	0.387	0.667	0.18	0.087	0.047	0.02	54.5	0.11	4.56722
119	GC_16_EKDN230015426-1A_HFV3LDSX7_L4_1_SemiBin_14	9.49051	16	16	0	0	0	0	0	0	0	0	0	0	Control	0	59.35	4	38.117	8684	54	-0.12	0.387	0.667	0.18	0.087	0.047	0.02	67.23	1.14	4.56722
120	GC_16_EKDN230015426-1A_HFV3LDSX7_L4_1_SemiBin_2	4.85959	16	16	0	0	0	0	0	0	0	0	0	0	Control	0	59.35	4	38.117	8684	54	-0.12	0.387	0.667	0.18	0.087	0.047	0.02	52.23	8.15	4.56722
121	GC_16_EKDN230015426-1A_HFV3LDSX7_L4_1_SemiBin_1	4.76104	16	16	0	0	0	0	0	0	0	0	0	0	Control	0	59.35	4	38.117	8684	54	-0.12	0.387	0.667	0.18	0.087	0.047	0.02	99.96	0.3	4.56722
122	GC_16_EKDN230015426-1A_HFV3LDSX7_L4_1_SemiBin_3	3.88595	16	16	0	0	0	0	0	0	0	0	0	0	Control	0	59.35	4	38.117	8684	54	-0.12	0.387	0.667	0.18	0.087	0.047	0.02	93.9	1.43	4.56722
123	GC_16_EKDN230015426-1A_HFV3LDSX7_L4_1_SemiBin_8	4.57866	16	16	0	0	0	0	0	0	0	0	0	0	Control	0	59.35	4	38.117	8684	54	-0.12	0.387	0.667	0.18	0.087	0.047	0.02	75.86	3.95	4.56722
124	GC_16_EKDN230015426-1A_HFV3LDSX7_L4_1_SemiBin_7	2.98664	16	16	0	0	0	0	0	0	0	0	0	0	Control	0	59.35	4	38.117	8684	54	-0.12	0.387	0.667	0.18	0.087	0.047	0.02	81.42	0.12	4.56722
125	GC_16_EKDN230015426-1A_HFV3LDSX7_L4_1_SemiBin_0	3.97934	16	16	0	0	0	0	0	0	0	0	0	0	Control	0	59.35	4	38.117	8684	54	-0.12	0.387	0.667	0.18	0.087	0.047	0.02	94.13	2.96	4.56722
126	GC_20_EKDN230015427-1A_HFV3LDSX7_L4_1_SemiBin_25	4.22141	20	20	0	0	0	0	0	0	0	0	0	0	Control	0	58.964	1	65.674	14362	32	-0.142	0.33	0.473	0.373	0.107	0.047	0	51.21	0.16	4.56722
127	GC_20_EKDN230015427-1A_HFV3LDSX7_L4_1_SemiBin_1	3.91809	20	20	0	0	0	0	0	0	0	0	0	0	Control	0	58.964	1	65.674	14362	32	-0.142	0.33	0.473	0.373	0.107	0.047	0	78.51	1.42	4.56722
128	GC_20_EKDN230015427-1A_HFV3LDSX7_L4_1_SemiBin_18	4.5634	20	20	0	0	0	0	0	0	0	0	0	0	Control	0	58.964	1	65.674	14362	32	-0.142	0.33	0.473	0.373	0.107	0.047	0	57.59	0.28	4.56722
129	GC_20_EKDN230015427-1A_HFV3LDSX7_L4_1_SemiBin_10	5.65212	20	20	0	0	0	0	0	0	0	0	0	0	Control	0	58.964	1	65.674	14362	32	-0.142	0.33	0.473	0.373	0.107	0.047	0	60.49	5.27	4.56722
130	GC_20_EKDN230015427-1A_HFV3LDSX7_L4_1_SemiBin_5	6.09516	20	20	0	0	0	0	0	0	0	0	0	0	Control	0	58.964	1	65.674	14362	32	-0.142	0.33	0.473	0.373	0.107	0.047	0	62.88	0.05	4.56722
131	GC_20_EKDN230015427-1A_HFV3LDSX7_L4_1_SemiBin_9	7.22812	20	20	0	0	0	0	0	0	0	0	0	0	Control	0	58.964	1	65.674	14362	32	-0.142	0.33	0.473	0.373	0.107	0.047	0	51.33	1.41	4.56722
132	GC_20_EKDN230015427-1A_HFV3LDSX7_L4_1_SemiBin_14	5.76881	20	20	0	0	0	0	0	0	0	0	0	0	Control	0	58.964	1	65.674	14362	32	-0.142	0.33	0.473	0.373	0.107	0.047	0	54.86	0.47	4.56722
133	GC_20_EKDN230015427-1A_HFV3LDSX7_L4_1_SemiBin_7	6.14902	20	20	0	0	0	0	0	0	0	0	0	0	Control	0	58.964	1	65.674	14362	32	-0.142	0.33	0.473	0.373	0.107	0.047	0	52.38	0.2	4.56722
134	GC_20_EKDN230015427-1A_HFV3LDSX7_L4_1_SemiBin_6	2.84318	20	20	0	0	0	0	0	0	0	0	0	0	Control	0	58.964	1	65.674	14362	32	-0.142	0.33	0.473	0.373	0.107	0.047	0	81.76	1.59	4.56722
135	GC_20_EKDN230015427-1A_HFV3LDSX7_L4_1_SemiBin_11	4.08463	20	20	0	0	0	0	0	0	0	0	0	0	Control	0	58.964	1	65.674	14362	32	-0.142	0.33	0.473	0.373	0.107	0.047	0	69.25	0.84	4.56722
136	GC_20_EKDN230015427-1A_HFV3LDSX7_L4_1_SemiBin_2	5.05413	20	20	0	0	0	0	0	0	0	0	0	0	Control	0	58.964	1	65.674	14362	32	-0.142	0.33	0.473	0.373	0.107	0.047	0	79.37	0.63	4.56722
137	GC_20_EKDN230015427-1A_HFV3LDSX7_L4_1_SemiBin_0	4.03139	20	20	0	0	0	0	0	0	0	0	0	0	Control	0	58.964	1	65.674	14362	32	-0.142	0.33	0.473	0.373	0.107	0.047	0	92.38	3.28	4.56722
138	GC_21_EKDN230015428-1A_HFV3LDSX7_L4_1_SemiBin_22	3.47443	21	21	1	0	0	0	0	0	0	0	0	0	Drought	1	48.511	2.5	43.455	6680	37	-0.06	0.226	0.48	0.193	0.307	0.02	0	58.01	2.07	4.56722
139	GC_21_EKDN230015428-1A_HFV3LDSX7_L4_1_SemiBin_4	5.89251	21	21	1	0	0	0	0	0	0	0	0	0	Drought	1	48.511	2.5	43.455	6680	37	-0.06	0.226	0.48	0.193	0.307	0.02	0	54.11	0.23	4.56722
140	GC_21_EKDN230015428-1A_HFV3LDSX7_L4_1_SemiBin_14	7.15451	21	21	1	0	0	0	0	0	0	0	0	0	Drought	1	48.511	2.5	43.455	6680	37	-0.06	0.226	0.48	0.193	0.307	0.02	0	55.94	0.6	4.56722
141	GC_21_EKDN230015428-1A_HFV3LDSX7_L4_1_SemiBin_6	5.3849	21	21	1	0	0	0	0	0	0	0	0	0	Drought	1	48.511	2.5	43.455	6680	37	-0.06	0.226	0.48	0.193	0.307	0.02	0	71.62	1.02	4.56722
142	GC_21_EKDN230015428-1A_HFV3LDSX7_L4_1_SemiBin_8	4.03018	21	21	1	0	0	0	0	0	0	0	0	0	Drought	1	48.511	2.5	43.455	6680	37	-0.06	0.226	0.48	0.193	0.307	0.02	0	65.3	0.05	4.56722
143	GC_21_EKDN230015428-1A_HFV3LDSX7_L4_1_SemiBin_13	5.42884	21	21	1	0	0	0	0	0	0	0	0	0	Drought	1	48.511	2.5	43.455	6680	37	-0.06	0.226	0.48	0.193	0.307	0.02	0	58.47	1.72	4.56722
144	GC_21_EKDN230015428-1A_HFV3LDSX7_L4_1_SemiBin_1	3.59035	21	21	1	0	0	0	0	0	0	0	0	0	Drought	1	48.511	2.5	43.455	6680	37	-0.06	0.226	0.48	0.193	0.307	0.02	0	88.77	0.42	4.56722
145	GC_21_EKDN230015428-1A_HFV3LDSX7_L4_1_SemiBin_7	2.62393	21	21	1	0	0	0	0	0	0	0	0	0	Drought	1	48.511	2.5	43.455	6680	37	-0.06	0.226	0.48	0.193	0.307	0.02	0	91.65	0.1	4.56722
146	GC_21_EKDN230015428-1A_HFV3LDSX7_L4_1_SemiBin_0	3.98037	21	21	1	0	0	0	0	0	0	0	0	0	Drought	1	48.511	2.5	43.455	6680	37	-0.06	0.226	0.48	0.193	0.307	0.02	0	93.46	1.31	4.56722
147	GC_23_EKDN230015429-1A_HFV3LDSX7_L4_1_SemiBin_23	6.19698	23	23	1	0	0	0	0	0	0	0	0	0	Drought	1	56.198	5	40.358	6012	37	-0.099	0.262	0.567	0.167	0.213	0.053	0	51.84	1.38	4.56722
148	GC_23_EKDN230015429-1A_HFV3LDSX7_L4_1_SemiBin_15	5.03867	23	23	1	0	0	0	0	0	0	0	0	0	Drought	1	56.198	5	40.358	6012	37	-0.099	0.262	0.567	0.167	0.213	0.053	0	74.74	3.74	4.56722
149	GC_23_EKDN230015429-1A_HFV3LDSX7_L4_1_SemiBin_24	5.01637	23	23	1	0	0	0	0	0	0	0	0	0	Drought	1	56.198	5	40.358	6012	37	-0.099	0.262	0.567	0.167	0.213	0.053	0	55.95	0.64	4.56722
150	GC_23_EKDN230015429-1A_HFV3LDSX7_L4_1_SemiBin_20	8.72787	23	23	1	0	0	0	0	0	0	0	0	0	Drought	1	56.198	5	40.358	6012	37	-0.099	0.262	0.567	0.167	0.213	0.053	0	50.49	2.35	4.56722
151	GC_23_EKDN230015429-1A_HFV3LDSX7_L4_1_SemiBin_30	3.38922	23	23	1	0	0	0	0	0	0	0	0	0	Drought	1	56.198	5	40.358	6012	37	-0.099	0.262	0.567	0.167	0.213	0.053	0	52.48	4.31	4.56722
152	GC_23_EKDN230015429-1A_HFV3LDSX7_L4_1_SemiBin_5	3.28326	23	23	1	0	0	0	0	0	0	0	0	0	Drought	1	56.198	5	40.358	6012	37	-0.099	0.262	0.567	0.167	0.213	0.053	0	87.96	2.22	4.56722
153	GC_23_EKDN230015429-1A_HFV3LDSX7_L4_1_SemiBin_16	5.25454	23	23	1	0	0	0	0	0	0	0	0	0	Drought	1	56.198	5	40.358	6012	37	-0.099	0.262	0.567	0.167	0.213	0.053	0	56.82	0.16	4.56722
154	GC_23_EKDN230015429-1A_HFV3LDSX7_L4_1_SemiBin_13	6.9797	23	23	1	0	0	0	0	0	0	0	0	0	Drought	1	56.198	5	40.358	6012	37	-0.099	0.262	0.567	0.167	0.213	0.053	0	50.52	0.95	4.56722
155	GC_23_EKDN230015429-1A_HFV3LDSX7_L4_1_SemiBin_3	3.7927	23	23	1	0	0	0	0	0	0	0	0	0	Drought	1	56.198	5	40.358	6012	37	-0.099	0.262	0.567	0.167	0.213	0.053	0	78.69	0.84	4.56722
156	GC_23_EKDN230015429-1A_HFV3LDSX7_L4_1_SemiBin_11	4.53661	23	23	1	0	0	0	0	0	0	0	0	0	Drought	1	56.198	5	40.358	6012	37	-0.099	0.262	0.567	0.167	0.213	0.053	0	76.15	0.02	4.56722
157	GC_23_EKDN230015429-1A_HFV3LDSX7_L4_1_SemiBin_8	10.305	23	23	1	0	0	0	0	0	0	0	0	0	Drought	1	56.198	5	40.358	6012	37	-0.099	0.262	0.567	0.167	0.213	0.053	0	62.78	0.23	4.56722
158	GC_23_EKDN230015429-1A_HFV3LDSX7_L4_1_SemiBin_10	3.00336	23	23	1	0	0	0	0	0	0	0	0	0	Drought	1	56.198	5	40.358	6012	37	-0.099	0.262	0.567	0.167	0.213	0.053	0	80.29	2.94	4.56722
159	GC_23_EKDN230015429-1A_HFV3LDSX7_L4_1_SemiBin_7	6.09508	23	23	1	0	0	0	0	0	0	0	0	0	Drought	1	56.198	5	40.358	6012	37	-0.099	0.262	0.567	0.167	0.213	0.053	0	53.08	2.21	4.56722
160	GC_23_EKDN230015429-1A_HFV3LDSX7_L4_1_SemiBin_2	5.07125	23	23	1	0	0	0	0	0	0	0	0	0	Drought	1	56.198	5	40.358	6012	37	-0.099	0.262	0.567	0.167	0.213	0.053	0	73.75	0.32	4.56722
161	GC_23_EKDN230015429-1A_HFV3LDSX7_L4_1_SemiBin_0	4.03054	23	23	1	0	0	0	0	0	0	0	0	0	Drought	1	56.198	5	40.358	6012	37	-0.099	0.262	0.567	0.167	0.213	0.053	0	92.8	2.43	4.56722
162	GC_25_EKDN230015430-1A_HFV3LDSX7_L4_1_SemiBin_18	4.79943	25	25	1	0	0	0	0	0	0	0	0	0	Drought	1	54.202	3.33	55.595	4676	39	-0.046	0.306	0.373	0.313	0.273	0.04	0	66.64	0.68	4.56722
163	GC_25_EKDN230015430-1A_HFV3LDSX7_L4_1_SemiBin_23	5.45461	25	25	1	0	0	0	0	0	0	0	0	0	Drought	1	54.202	3.33	55.595	4676	39	-0.046	0.306	0.373	0.313	0.273	0.04	0	52.98	1.18	4.56722
164	GC_25_EKDN230015430-1A_HFV3LDSX7_L4_1_SemiBin_29	5.78344	25	25	1	0	0	0	0	0	0	0	0	0	Drought	1	54.202	3.33	55.595	4676	39	-0.046	0.306	0.373	0.313	0.273	0.04	0	56.41	1.38	4.56722
165	GC_25_EKDN230015430-1A_HFV3LDSX7_L4_1_SemiBin_14	3.27538	25	25	1	0	0	0	0	0	0	0	0	0	Drought	1	54.202	3.33	55.595	4676	39	-0.046	0.306	0.373	0.313	0.273	0.04	0	80.49	0.19	4.56722
166	GC_25_EKDN230015430-1A_HFV3LDSX7_L4_1_SemiBin_25	10.1463	25	25	1	0	0	0	0	0	0	0	0	0	Drought	1	54.202	3.33	55.595	4676	39	-0.046	0.306	0.373	0.313	0.273	0.04	0	59.91	0.15	4.56722
167	GC_25_EKDN230015430-1A_HFV3LDSX7_L4_1_SemiBin_11	5.92238	25	25	1	0	0	0	0	0	0	0	0	0	Drought	1	54.202	3.33	55.595	4676	39	-0.046	0.306	0.373	0.313	0.273	0.04	0	69.39	0.6	4.56722
168	GC_25_EKDN230015430-1A_HFV3LDSX7_L4_1_SemiBin_5	6.1368	25	25	1	0	0	0	0	0	0	0	0	0	Drought	1	54.202	3.33	55.595	4676	39	-0.046	0.306	0.373	0.313	0.273	0.04	0	53.92	0.93	4.56722
169	GC_25_EKDN230015430-1A_HFV3LDSX7_L4_1_SemiBin_17	5.574	25	25	1	0	0	0	0	0	0	0	0	0	Drought	1	54.202	3.33	55.595	4676	39	-0.046	0.306	0.373	0.313	0.273	0.04	0	55.27	0.09	4.56722
170	GC_25_EKDN230015430-1A_HFV3LDSX7_L4_1_SemiBin_30	3.64653	25	25	1	0	0	0	0	0	0	0	0	0	Drought	1	54.202	3.33	55.595	4676	39	-0.046	0.306	0.373	0.313	0.273	0.04	0	56.08	1.03	4.56722
171	GC_25_EKDN230015430-1A_HFV3LDSX7_L4_1_SemiBin_7	3.89754	25	25	1	0	0	0	0	0	0	0	0	0	Drought	1	54.202	3.33	55.595	4676	39	-0.046	0.306	0.373	0.313	0.273	0.04	0	76.47	0.15	4.56722
172	GC_25_EKDN230015430-1A_HFV3LDSX7_L4_1_SemiBin_9	4.95815	25	25	1	0	0	0	0	0	0	0	0	0	Drought	1	54.202	3.33	55.595	4676	39	-0.046	0.306	0.373	0.313	0.273	0.04	0	77.27	2.52	4.56722
173	GC_25_EKDN230015430-1A_HFV3LDSX7_L4_1_SemiBin_1	5.3742	25	25	1	0	0	0	0	0	0	0	0	0	Drought	1	54.202	3.33	55.595	4676	39	-0.046	0.306	0.373	0.313	0.273	0.04	0	71.45	0.44	4.56722
174	GC_25_EKDN230015430-1A_HFV3LDSX7_L4_1_SemiBin_13	6.97618	25	25	1	0	0	0	0	0	0	0	0	0	Drought	1	54.202	3.33	55.595	4676	39	-0.046	0.306	0.373	0.313	0.273	0.04	0	59.29	2.57	4.56722
175	GC_25_EKDN230015430-1A_HFV3LDSX7_L4_1_SemiBin_26	4.25056	25	25	1	0	0	0	0	0	0	0	0	0	Drought	1	54.202	3.33	55.595	4676	39	-0.046	0.306	0.373	0.313	0.273	0.04	0	57.95	0.24	4.56722
176	GC_25_EKDN230015430-1A_HFV3LDSX7_L4_1_SemiBin_10	2.95123	25	25	1	0	0	0	0	0	0	0	0	0	Drought	1	54.202	3.33	55.595	4676	39	-0.046	0.306	0.373	0.313	0.273	0.04	0	85.72	0.44	4.56722
177	GC_25_EKDN230015430-1A_HFV3LDSX7_L4_1_SemiBin_0	3.99557	25	25	1	0	0	0	0	0	0	0	0	0	Drought	1	54.202	3.33	55.595	4676	39	-0.046	0.306	0.373	0.313	0.273	0.04	0	93.13	1.82	4.56722
178	GC_26_EKDN230015431-1A_HFV3LDSX7_L4_1_SemiBin_21	3.19442	26	26	1	0	0	0	0	0	0	0	0	0	Drought	1	54.4	2	41.299	8350	39	-0.052	0.26	0.433	0.28	0.26	0.02	0.007	72.45	0.85	4.56722
179	GC_26_EKDN230015431-1A_HFV3LDSX7_L4_1_SemiBin_29	4.05786	26	26	1	0	0	0	0	0	0	0	0	0	Drought	1	54.4	2	41.299	8350	39	-0.052	0.26	0.433	0.28	0.26	0.02	0.007	62.8	0.26	4.56722
180	GC_26_EKDN230015431-1A_HFV3LDSX7_L4_1_SemiBin_17	5.29748	26	26	1	0	0	0	0	0	0	0	0	0	Drought	1	54.4	2	41.299	8350	39	-0.052	0.26	0.433	0.28	0.26	0.02	0.007	56.59	0.41	4.56722
181	GC_26_EKDN230015431-1A_HFV3LDSX7_L4_1_SemiBin_13	4.97793	26	26	1	0	0	0	0	0	0	0	0	0	Drought	1	54.4	2	41.299	8350	39	-0.052	0.26	0.433	0.28	0.26	0.02	0.007	70.06	2.31	4.56722
182	GC_26_EKDN230015431-1A_HFV3LDSX7_L4_1_SemiBin_20	5.61017	26	26	1	0	0	0	0	0	0	0	0	0	Drought	1	54.4	2	41.299	8350	39	-0.052	0.26	0.433	0.28	0.26	0.02	0.007	63.49	1.69	4.56722
183	GC_26_EKDN230015431-1A_HFV3LDSX7_L4_1_SemiBin_3	4.65906	26	26	1	0	0	0	0	0	0	0	0	0	Drought	1	54.4	2	41.299	8350	39	-0.052	0.26	0.433	0.28	0.26	0.02	0.007	55.1	0.04	4.56722
184	GC_26_EKDN230015431-1A_HFV3LDSX7_L4_1_SemiBin_19	3.44525	26	26	1	0	0	0	0	0	0	0	0	0	Drought	1	54.4	2	41.299	8350	39	-0.052	0.26	0.433	0.28	0.26	0.02	0.007	63.26	2.39	4.56722
185	GC_26_EKDN230015431-1A_HFV3LDSX7_L4_1_SemiBin_22	7.60798	26	26	1	0	0	0	0	0	0	0	0	0	Drought	1	54.4	2	41.299	8350	39	-0.052	0.26	0.433	0.28	0.26	0.02	0.007	51.33	7.79	4.56722
186	GC_26_EKDN230015431-1A_HFV3LDSX7_L4_1_SemiBin_4	5.07105	26	26	1	0	0	0	0	0	0	0	0	0	Drought	1	54.4	2	41.299	8350	39	-0.052	0.26	0.433	0.28	0.26	0.02	0.007	77.33	1.95	4.56722
187	GC_26_EKDN230015431-1A_HFV3LDSX7_L4_1_SemiBin_24	6.58522	26	26	1	0	0	0	0	0	0	0	0	0	Drought	1	54.4	2	41.299	8350	39	-0.052	0.26	0.433	0.28	0.26	0.02	0.007	53.2	0.11	4.56722
188	GC_26_EKDN230015431-1A_HFV3LDSX7_L4_1_SemiBin_15	5.18396	26	26	1	0	0	0	0	0	0	0	0	0	Drought	1	54.4	2	41.299	8350	39	-0.052	0.26	0.433	0.28	0.26	0.02	0.007	73.21	2.29	4.56722
189	GC_26_EKDN230015431-1A_HFV3LDSX7_L4_1_SemiBin_11	7.07909	26	26	1	0	0	0	0	0	0	0	0	0	Drought	1	54.4	2	41.299	8350	39	-0.052	0.26	0.433	0.28	0.26	0.02	0.007	50.88	0.62	4.56722
190	GC_26_EKDN230015431-1A_HFV3LDSX7_L4_1_SemiBin_5	3.29592	26	26	1	0	0	0	0	0	0	0	0	0	Drought	1	54.4	2	41.299	8350	39	-0.052	0.26	0.433	0.28	0.26	0.02	0.007	77.2	4.37	4.56722
191	GC_26_EKDN230015431-1A_HFV3LDSX7_L4_1_SemiBin_1	5.96258	26	26	1	0	0	0	0	0	0	0	0	0	Drought	1	54.4	2	41.299	8350	39	-0.052	0.26	0.433	0.28	0.26	0.02	0.007	53.86	2.39	4.56722
192	GC_26_EKDN230015431-1A_HFV3LDSX7_L4_1_SemiBin_2	3.66339	26	26	1	0	0	0	0	0	0	0	0	0	Drought	1	54.4	2	41.299	8350	39	-0.052	0.26	0.433	0.28	0.26	0.02	0.007	81.12	0.2	4.56722
193	GC_26_EKDN230015431-1A_HFV3LDSX7_L4_1_SemiBin_0	3.89842	26	26	1	0	0	0	0	0	0	0	0	0	Drought	1	54.4	2	41.299	8350	39	-0.052	0.26	0.433	0.28	0.26	0.02	0.007	93.72	1.9	4.56722
194	GC_28_EKDN230015432-1A_HFV3LDSX7_L4_1_SemiBin_31	4.74319	28	28	1	0	0	0	0	0	0	0	0	0	Drought	1	52.301	3	42.367	8851	26	-0.169	0.429	0.493	0.053	0.16	0.293	0	54.59	0.03	4.56722
195	GC_28_EKDN230015432-1A_HFV3LDSX7_L4_1_SemiBin_30	9.87561	28	28	1	0	0	0	0	0	0	0	0	0	Drought	1	52.301	3	42.367	8851	26	-0.169	0.429	0.493	0.053	0.16	0.293	0	52.56	0.13	4.56722
196	GC_28_EKDN230015432-1A_HFV3LDSX7_L4_1_SemiBin_13	4.62478	28	28	1	0	0	0	0	0	0	0	0	0	Drought	1	52.301	3	42.367	8851	26	-0.169	0.429	0.493	0.053	0.16	0.293	0	75.74	3.39	4.56722
197	GC_28_EKDN230015432-1A_HFV3LDSX7_L4_1_SemiBin_12	4.2763	28	28	1	0	0	0	0	0	0	0	0	0	Drought	1	52.301	3	42.367	8851	26	-0.169	0.429	0.493	0.053	0.16	0.293	0	66.82	0.3	4.56722
198	GC_28_EKDN230015432-1A_HFV3LDSX7_L4_1_SemiBin_7	5.99458	28	28	1	0	0	0	0	0	0	0	0	0	Drought	1	52.301	3	42.367	8851	26	-0.169	0.429	0.493	0.053	0.16	0.293	0	52.74	1.29	4.56722
199	GC_28_EKDN230015432-1A_HFV3LDSX7_L4_1_SemiBin_32	3.3311	28	28	1	0	0	0	0	0	0	0	0	0	Drought	1	52.301	3	42.367	8851	26	-0.169	0.429	0.493	0.053	0.16	0.293	0	61.91	1.54	4.56722
200	GC_28_EKDN230015432-1A_HFV3LDSX7_L4_1_SemiBin_28	5.59533	28	28	1	0	0	0	0	0	0	0	0	0	Drought	1	52.301	3	42.367	8851	26	-0.169	0.429	0.493	0.053	0.16	0.293	0	53.44	2.39	4.56722
201	GC_28_EKDN230015432-1A_HFV3LDSX7_L4_1_SemiBin_2	3.90743	28	28	1	0	0	0	0	0	0	0	0	0	Drought	1	52.301	3	42.367	8851	26	-0.169	0.429	0.493	0.053	0.16	0.293	0	85.23	0.41	4.56722
202	GC_28_EKDN230015432-1A_HFV3LDSX7_L4_1_SemiBin_5	4.72649	28	28	1	0	0	0	0	0	0	0	0	0	Drought	1	52.301	3	42.367	8851	26	-0.169	0.429	0.493	0.053	0.16	0.293	0	85.62	0.08	4.56722
203	GC_28_EKDN230015432-1A_HFV3LDSX7_L4_1_SemiBin_9	2.82463	28	28	1	0	0	0	0	0	0	0	0	0	Drought	1	52.301	3	42.367	8851	26	-0.169	0.429	0.493	0.053	0.16	0.293	0	86.65	1.2	4.56722
204	GC_28_EKDN230015432-1A_HFV3LDSX7_L4_1_SemiBin_14	7.54553	28	28	1	0	0	0	0	0	0	0	0	0	Drought	1	52.301	3	42.367	8851	26	-0.169	0.429	0.493	0.053	0.16	0.293	0	50.65	0.88	4.56722
205	GC_28_EKDN230015432-1A_HFV3LDSX7_L4_1_SemiBin_0	4.07582	28	28	1	0	0	0	0	0	0	0	0	0	Drought	1	52.301	3	42.367	8851	26	-0.169	0.429	0.493	0.053	0.16	0.293	0	92.37	1.23	4.56722
206	GC_28_EKDN230015432-1A_HFV3LDSX7_L4_1_SemiBin_34	3.33146	28	28	1	0	0	0	0	0	0	0	0	0	Drought	1	52.301	3	42.367	8851	26	-0.169	0.429	0.493	0.053	0.16	0.293	0	53.26	2	4.56722
207	GC_28_EKDN230015432-1A_HFV3LDSX7_L4_1_SemiBin_3	4.39059	28	28	1	0	0	0	0	0	0	0	0	0	Drought	1	52.301	3	42.367	8851	26	-0.169	0.429	0.493	0.053	0.16	0.293	0	89.83	1.6	4.56722
208	GC_28_EKDN230015432-1A_HFV3LDSX7_L4_1_SemiBin_6	4.45316	28	28	1	0	0	0	0	0	0	0	0	0	Drought	1	52.301	3	42.367	8851	26	-0.169	0.429	0.493	0.053	0.16	0.293	0	58.94	0.26	4.56722
209	GC_29_EKDN230015433-1A_HFV3LDSX7_L4_1_SemiBin_60	4.90874	29	29	0	1	0	0	0	0	0	0	0	0	Nitrogen deposition	1	57.025	0.5	88.524	8517	29	-0.022	0.258	0.307	0.293	0.367	0.027	0.007	51.46	0.07	4.56722
210	GC_29_EKDN230015433-1A_HFV3LDSX7_L4_1_SemiBin_29	4.49887	29	29	0	1	0	0	0	0	0	0	0	0	Nitrogen deposition	1	57.025	0.5	88.524	8517	29	-0.022	0.258	0.307	0.293	0.367	0.027	0.007	56.51	0.7	4.56722
211	GC_29_EKDN230015433-1A_HFV3LDSX7_L4_1_SemiBin_18	8.58462	29	29	0	1	0	0	0	0	0	0	0	0	Nitrogen deposition	1	57.025	0.5	88.524	8517	29	-0.022	0.258	0.307	0.293	0.367	0.027	0.007	64.08	0.91	4.56722
212	GC_29_EKDN230015433-1A_HFV3LDSX7_L4_1_SemiBin_41	2.91096	29	29	0	1	0	0	0	0	0	0	0	0	Nitrogen deposition	1	57.025	0.5	88.524	8517	29	-0.022	0.258	0.307	0.293	0.367	0.027	0.007	61.93	0	4.56722
213	GC_29_EKDN230015433-1A_HFV3LDSX7_L4_1_SemiBin_13	4.63696	29	29	0	1	0	0	0	0	0	0	0	0	Nitrogen deposition	1	57.025	0.5	88.524	8517	29	-0.022	0.258	0.307	0.293	0.367	0.027	0.007	76.42	0.13	4.56722
214	GC_29_EKDN230015433-1A_HFV3LDSX7_L4_1_SemiBin_17	3.61481	29	29	0	1	0	0	0	0	0	0	0	0	Nitrogen deposition	1	57.025	0.5	88.524	8517	29	-0.022	0.258	0.307	0.293	0.367	0.027	0.007	59.56	0.33	4.56722
215	GC_29_EKDN230015433-1A_HFV3LDSX7_L4_1_SemiBin_2	4.79491	29	29	0	1	0	0	0	0	0	0	0	0	Nitrogen deposition	1	57.025	0.5	88.524	8517	29	-0.022	0.258	0.307	0.293	0.367	0.027	0.007	80.56	0.6	4.56722
216	GC_29_EKDN230015433-1A_HFV3LDSX7_L4_1_SemiBin_8	6.17795	29	29	0	1	0	0	0	0	0	0	0	0	Nitrogen deposition	1	57.025	0.5	88.524	8517	29	-0.022	0.258	0.307	0.293	0.367	0.027	0.007	82.29	0.85	4.56722
217	GC_29_EKDN230015433-1A_HFV3LDSX7_L4_1_SemiBin_49	5.5305	29	29	0	1	0	0	0	0	0	0	0	0	Nitrogen deposition	1	57.025	0.5	88.524	8517	29	-0.022	0.258	0.307	0.293	0.367	0.027	0.007	54.5	0	4.56722
218	GC_29_EKDN230015433-1A_HFV3LDSX7_L4_1_SemiBin_34	7.00381	29	29	0	1	0	0	0	0	0	0	0	0	Nitrogen deposition	1	57.025	0.5	88.524	8517	29	-0.022	0.258	0.307	0.293	0.367	0.027	0.007	57.05	1.54	4.56722
219	GC_29_EKDN230015433-1A_HFV3LDSX7_L4_1_SemiBin_22	4.64649	29	29	0	1	0	0	0	0	0	0	0	0	Nitrogen deposition	1	57.025	0.5	88.524	8517	29	-0.022	0.258	0.307	0.293	0.367	0.027	0.007	62.57	0.65	4.56722
220	GC_29_EKDN230015433-1A_HFV3LDSX7_L4_1_SemiBin_10	4.256	29	29	0	1	0	0	0	0	0	0	0	0	Nitrogen deposition	1	57.025	0.5	88.524	8517	29	-0.022	0.258	0.307	0.293	0.367	0.027	0.007	79.49	1.8	4.56722
221	GC_29_EKDN230015433-1A_HFV3LDSX7_L4_1_SemiBin_5	5.04802	29	29	0	1	0	0	0	0	0	0	0	0	Nitrogen deposition	1	57.025	0.5	88.524	8517	29	-0.022	0.258	0.307	0.293	0.367	0.027	0.007	89.21	3.21	4.56722
222	GC_29_EKDN230015433-1A_HFV3LDSX7_L4_1_SemiBin_12	3.36762	29	29	0	1	0	0	0	0	0	0	0	0	Nitrogen deposition	1	57.025	0.5	88.524	8517	29	-0.022	0.258	0.307	0.293	0.367	0.027	0.007	85.1	0.81	4.56722
223	GC_29_EKDN230015433-1A_HFV3LDSX7_L4_1_SemiBin_3	3.35582	29	29	0	1	0	0	0	0	0	0	0	0	Nitrogen deposition	1	57.025	0.5	88.524	8517	29	-0.022	0.258	0.307	0.293	0.367	0.027	0.007	91.41	0.08	4.56722
224	GC_29_EKDN230015433-1A_HFV3LDSX7_L4_1_SemiBin_21	3.19272	29	29	0	1	0	0	0	0	0	0	0	0	Nitrogen deposition	1	57.025	0.5	88.524	8517	29	-0.022	0.258	0.307	0.293	0.367	0.027	0.007	72.83	0.03	4.56722
225	GC_29_EKDN230015433-1A_HFV3LDSX7_L4_1_SemiBin_7	3.16968	29	29	0	1	0	0	0	0	0	0	0	0	Nitrogen deposition	1	57.025	0.5	88.524	8517	29	-0.022	0.258	0.307	0.293	0.367	0.027	0.007	90.46	3.97	4.56722
226	GC_2_EKDN230015418-1A_HFV3LDSX7_L3_1_SemiBin_15	6.94687	2	2	0	0	0	0	0	0	0	0	0	0	Control	0	56.723	0.5	81.769	12692	43	-0.129	0.446	0.48	0.393	0.107	0.013	0.007	53.9	0.45	4.56722
227	GC_2_EKDN230015418-1A_HFV3LDSX7_L3_1_SemiBin_14	5.59908	2	2	0	0	0	0	0	0	0	0	0	0	Control	0	56.723	0.5	81.769	12692	43	-0.129	0.446	0.48	0.393	0.107	0.013	0.007	63.91	0.88	4.56722
228	GC_2_EKDN230015418-1A_HFV3LDSX7_L3_1_SemiBin_5	4.43247	2	2	0	0	0	0	0	0	0	0	0	0	Control	0	56.723	0.5	81.769	12692	43	-0.129	0.446	0.48	0.393	0.107	0.013	0.007	82.18	1.53	4.56722
229	GC_2_EKDN230015418-1A_HFV3LDSX7_L3_1_SemiBin_3	4.08168	2	2	0	0	0	0	0	0	0	0	0	0	Control	0	56.723	0.5	81.769	12692	43	-0.129	0.446	0.48	0.393	0.107	0.013	0.007	58.6	0.7	4.56722
230	GC_2_EKDN230015418-1A_HFV3LDSX7_L3_1_SemiBin_20	6.68438	2	2	0	0	0	0	0	0	0	0	0	0	Control	0	56.723	0.5	81.769	12692	43	-0.129	0.446	0.48	0.393	0.107	0.013	0.007	52.33	0.74	4.56722
231	GC_2_EKDN230015418-1A_HFV3LDSX7_L3_1_SemiBin_26	2.83052	2	2	0	0	0	0	0	0	0	0	0	0	Control	0	56.723	0.5	81.769	12692	43	-0.129	0.446	0.48	0.393	0.107	0.013	0.007	68.7	2.55	4.56722
232	GC_2_EKDN230015418-1A_HFV3LDSX7_L3_1_SemiBin_4	5.03153	2	2	0	0	0	0	0	0	0	0	0	0	Control	0	56.723	0.5	81.769	12692	43	-0.129	0.446	0.48	0.393	0.107	0.013	0.007	78.6	0.83	4.56722
233	GC_2_EKDN230015418-1A_HFV3LDSX7_L3_1_SemiBin_13	8.53663	2	2	0	0	0	0	0	0	0	0	0	0	Control	0	56.723	0.5	81.769	12692	43	-0.129	0.446	0.48	0.393	0.107	0.013	0.007	64.68	1.31	4.56722
234	GC_2_EKDN230015418-1A_HFV3LDSX7_L3_1_SemiBin_8	2.9371	2	2	0	0	0	0	0	0	0	0	0	0	Control	0	56.723	0.5	81.769	12692	43	-0.129	0.446	0.48	0.393	0.107	0.013	0.007	78.53	0.07	4.56722
235	GC_2_EKDN230015418-1A_HFV3LDSX7_L3_1_SemiBin_16	5.38419	2	2	0	0	0	0	0	0	0	0	0	0	Control	0	56.723	0.5	81.769	12692	43	-0.129	0.446	0.48	0.393	0.107	0.013	0.007	54.89	3.09	4.56722
236	GC_2_EKDN230015418-1A_HFV3LDSX7_L3_1_SemiBin_7	6.01916	2	2	0	0	0	0	0	0	0	0	0	0	Control	0	56.723	0.5	81.769	12692	43	-0.129	0.446	0.48	0.393	0.107	0.013	0.007	68.18	0.37	4.56722
237	GC_2_EKDN230015418-1A_HFV3LDSX7_L3_1_SemiBin_1	6.41595	2	2	0	0	0	0	0	0	0	0	0	0	Control	0	56.723	0.5	81.769	12692	43	-0.129	0.446	0.48	0.393	0.107	0.013	0.007	54.61	2.44	4.56722
238	GC_2_EKDN230015418-1A_HFV3LDSX7_L3_1_SemiBin_9	5.37934	2	2	0	0	0	0	0	0	0	0	0	0	Control	0	56.723	0.5	81.769	12692	43	-0.129	0.446	0.48	0.393	0.107	0.013	0.007	66.6	3.04	4.56722
239	GC_2_EKDN230015418-1A_HFV3LDSX7_L3_1_SemiBin_2	4.11213	2	2	0	0	0	0	0	0	0	0	0	0	Control	0	56.723	0.5	81.769	12692	43	-0.129	0.446	0.48	0.393	0.107	0.013	0.007	77.41	1.04	4.56722
240	GC_2_EKDN230015418-1A_HFV3LDSX7_L3_1_SemiBin_0	4.06246	2	2	0	0	0	0	0	0	0	0	0	0	Control	0	56.723	0.5	81.769	12692	43	-0.129	0.446	0.48	0.393	0.107	0.013	0.007	92.17	1.9	4.56722
241	GC_30_EKDN230015434-1A_HFV3LDSX7_L4_1_SemiBin_1	3.66419	30	30	0	1	0	0	0	0	0	0	0	0	Nitrogen deposition	1	64.159	1	81.096	7682	21	-0.09	0.15	0.427	0.267	0.3	0.007	0	92.27	3.96	4.56722
242	GC_30_EKDN230015434-1A_HFV3LDSX7_L4_1_SemiBin_11	7.00758	30	30	0	1	0	0	0	0	0	0	0	0	Nitrogen deposition	1	64.159	1	81.096	7682	21	-0.09	0.15	0.427	0.267	0.3	0.007	0	53.78	1.5	4.56722
243	GC_30_EKDN230015434-1A_HFV3LDSX7_L4_1_SemiBin_28	5.13958	30	30	0	1	0	0	0	0	0	0	0	0	Nitrogen deposition	1	64.159	1	81.096	7682	21	-0.09	0.15	0.427	0.267	0.3	0.007	0	68.34	1.28	4.56722
244	GC_30_EKDN230015434-1A_HFV3LDSX7_L4_1_SemiBin_5	4.84126	30	30	0	1	0	0	0	0	0	0	0	0	Nitrogen deposition	1	64.159	1	81.096	7682	21	-0.09	0.15	0.427	0.267	0.3	0.007	0	77.45	0.77	4.56722
245	GC_30_EKDN230015434-1A_HFV3LDSX7_L4_1_SemiBin_17	5.2253	30	30	0	1	0	0	0	0	0	0	0	0	Nitrogen deposition	1	64.159	1	81.096	7682	21	-0.09	0.15	0.427	0.267	0.3	0.007	0	68.28	0.06	4.56722
246	GC_30_EKDN230015434-1A_HFV3LDSX7_L4_1_SemiBin_7	4.94179	30	30	0	1	0	0	0	0	0	0	0	0	Nitrogen deposition	1	64.159	1	81.096	7682	21	-0.09	0.15	0.427	0.267	0.3	0.007	0	83.88	8.52	4.56722
247	GC_30_EKDN230015434-1A_HFV3LDSX7_L4_1_SemiBin_9	4.0159	30	30	0	1	0	0	0	0	0	0	0	0	Nitrogen deposition	1	64.159	1	81.096	7682	21	-0.09	0.15	0.427	0.267	0.3	0.007	0	74.6	1.46	4.56722
248	GC_30_EKDN230015434-1A_HFV3LDSX7_L4_1_SemiBin_20	6.17104	30	30	0	1	0	0	0	0	0	0	0	0	Nitrogen deposition	1	64.159	1	81.096	7682	21	-0.09	0.15	0.427	0.267	0.3	0.007	0	50.44	0.49	4.56722
249	GC_30_EKDN230015434-1A_HFV3LDSX7_L4_1_SemiBin_6	3.03945	30	30	0	1	0	0	0	0	0	0	0	0	Nitrogen deposition	1	64.159	1	81.096	7682	21	-0.09	0.15	0.427	0.267	0.3	0.007	0	83.36	1.12	4.56722
250	GC_30_EKDN230015434-1A_HFV3LDSX7_L4_1_SemiBin_25	6.69564	30	30	0	1	0	0	0	0	0	0	0	0	Nitrogen deposition	1	64.159	1	81.096	7682	21	-0.09	0.15	0.427	0.267	0.3	0.007	0	61.72	1.4	4.56722
251	GC_32_EKDN230015435-1A_HFV3LDSX7_L4_1_SemiBin_35	4.92489	32	32	0	1	0	0	0	0	0	0	0	0	Nitrogen deposition	1	69.264	0.5	83.553	11857	23	-0.013	0.308	0.273	0.18	0.52	0.02	0.007	71.15	0.04	4.56722
252	GC_32_EKDN230015435-1A_HFV3LDSX7_L4_1_SemiBin_26	7.02577	32	32	0	1	0	0	0	0	0	0	0	0	Nitrogen deposition	1	69.264	0.5	83.553	11857	23	-0.013	0.308	0.273	0.18	0.52	0.02	0.007	51.47	0.28	4.56722
253	GC_32_EKDN230015435-1A_HFV3LDSX7_L4_1_SemiBin_37	4.00577	32	32	0	1	0	0	0	0	0	0	0	0	Nitrogen deposition	1	69.264	0.5	83.553	11857	23	-0.013	0.308	0.273	0.18	0.52	0.02	0.007	54.44	7.78	4.56722
254	GC_32_EKDN230015435-1A_HFV3LDSX7_L4_1_SemiBin_20	6.22855	32	32	0	1	0	0	0	0	0	0	0	0	Nitrogen deposition	1	69.264	0.5	83.553	11857	23	-0.013	0.308	0.273	0.18	0.52	0.02	0.007	56.92	0.09	4.56722
255	GC_32_EKDN230015435-1A_HFV3LDSX7_L4_1_SemiBin_25	3.90079	32	32	0	1	0	0	0	0	0	0	0	0	Nitrogen deposition	1	69.264	0.5	83.553	11857	23	-0.013	0.308	0.273	0.18	0.52	0.02	0.007	65.12	0.56	4.56722
256	GC_32_EKDN230015435-1A_HFV3LDSX7_L4_1_SemiBin_23	9.27063	32	32	0	1	0	0	0	0	0	0	0	0	Nitrogen deposition	1	69.264	0.5	83.553	11857	23	-0.013	0.308	0.273	0.18	0.52	0.02	0.007	55.07	1.17	4.56722
257	GC_32_EKDN230015435-1A_HFV3LDSX7_L4_1_SemiBin_57	7.30925	32	32	0	1	0	0	0	0	0	0	0	0	Nitrogen deposition	1	69.264	0.5	83.553	11857	23	-0.013	0.308	0.273	0.18	0.52	0.02	0.007	59.31	9.93	4.56722
258	GC_32_EKDN230015435-1A_HFV3LDSX7_L4_1_SemiBin_15	5.92883	32	32	0	1	0	0	0	0	0	0	0	0	Nitrogen deposition	1	69.264	0.5	83.553	11857	23	-0.013	0.308	0.273	0.18	0.52	0.02	0.007	58.84	2.07	4.56722
259	GC_32_EKDN230015435-1A_HFV3LDSX7_L4_1_SemiBin_12	5.31459	32	32	0	1	0	0	0	0	0	0	0	0	Nitrogen deposition	1	69.264	0.5	83.553	11857	23	-0.013	0.308	0.273	0.18	0.52	0.02	0.007	72.65	0.25	4.56722
260	GC_32_EKDN230015435-1A_HFV3LDSX7_L4_1_SemiBin_54	6.2177	32	32	0	1	0	0	0	0	0	0	0	0	Nitrogen deposition	1	69.264	0.5	83.553	11857	23	-0.013	0.308	0.273	0.18	0.52	0.02	0.007	56.19	0.12	4.56722
261	GC_32_EKDN230015435-1A_HFV3LDSX7_L4_1_SemiBin_2	4.92874	32	32	0	1	0	0	0	0	0	0	0	0	Nitrogen deposition	1	69.264	0.5	83.553	11857	23	-0.013	0.308	0.273	0.18	0.52	0.02	0.007	80.41	2.44	4.56722
262	GC_32_EKDN230015435-1A_HFV3LDSX7_L4_1_SemiBin_18	3.09607	32	32	0	1	0	0	0	0	0	0	0	0	Nitrogen deposition	1	69.264	0.5	83.553	11857	23	-0.013	0.308	0.273	0.18	0.52	0.02	0.007	90.24	1.78	4.56722
263	GC_32_EKDN230015435-1A_HFV3LDSX7_L4_1_SemiBin_4	4.5068	32	32	0	1	0	0	0	0	0	0	0	0	Nitrogen deposition	1	69.264	0.5	83.553	11857	23	-0.013	0.308	0.273	0.18	0.52	0.02	0.007	88.75	0.86	4.56722
264	GC_32_EKDN230015435-1A_HFV3LDSX7_L4_1_SemiBin_21	6.34484	32	32	0	1	0	0	0	0	0	0	0	0	Nitrogen deposition	1	69.264	0.5	83.553	11857	23	-0.013	0.308	0.273	0.18	0.52	0.02	0.007	58.48	0.31	4.56722
265	GC_32_EKDN230015435-1A_HFV3LDSX7_L4_1_SemiBin_5	4.13554	32	32	0	1	0	0	0	0	0	0	0	0	Nitrogen deposition	1	69.264	0.5	83.553	11857	23	-0.013	0.308	0.273	0.18	0.52	0.02	0.007	82.43	0.87	4.56722
266	GC_32_EKDN230015435-1A_HFV3LDSX7_L4_1_SemiBin_1	2.99893	32	32	0	1	0	0	0	0	0	0	0	0	Nitrogen deposition	1	69.264	0.5	83.553	11857	23	-0.013	0.308	0.273	0.18	0.52	0.02	0.007	74.78	0.15	4.56722
267	GC_32_EKDN230015435-1A_HFV3LDSX7_L4_1_SemiBin_16	4.81379	32	32	0	1	0	0	0	0	0	0	0	0	Nitrogen deposition	1	69.264	0.5	83.553	11857	23	-0.013	0.308	0.273	0.18	0.52	0.02	0.007	62.45	0.37	4.56722
268	GC_32_EKDN230015435-1A_HFV3LDSX7_L4_1_SemiBin_0	3.68187	32	32	0	1	0	0	0	0	0	0	0	0	Nitrogen deposition	1	69.264	0.5	83.553	11857	23	-0.013	0.308	0.273	0.18	0.52	0.02	0.007	92.19	8.07	4.56722
269	GC_32_EKDN230015435-1A_HFV3LDSX7_L4_1_SemiBin_9	3.06834	32	32	0	1	0	0	0	0	0	0	0	0	Nitrogen deposition	1	69.264	0.5	83.553	11857	23	-0.013	0.308	0.273	0.18	0.52	0.02	0.007	81.52	1.93	4.56722
270	GC_32_EKDN230015435-1A_HFV3LDSX7_L4_1_SemiBin_7	3.68013	32	32	0	1	0	0	0	0	0	0	0	0	Nitrogen deposition	1	69.264	0.5	83.553	11857	23	-0.013	0.308	0.273	0.18	0.52	0.02	0.007	80.16	1.11	4.56722
271	GC_33_EKDN230015436-1A_HFV3LDSX7_L4_1_SemiBin_28	9.06613	33	33	0	1	0	0	0	0	0	0	0	0	Nitrogen deposition	1	66.805	0.5	83.809	10020	26	-0.067	0.1	0.453	0.207	0.313	0.02	0.007	54.94	1.01	4.56722
272	GC_33_EKDN230015436-1A_HFV3LDSX7_L4_1_SemiBin_8	5.07086	33	33	0	1	0	0	0	0	0	0	0	0	Nitrogen deposition	1	66.805	0.5	83.809	10020	26	-0.067	0.1	0.453	0.207	0.313	0.02	0.007	78.09	0.48	4.56722
273	GC_33_EKDN230015436-1A_HFV3LDSX7_L4_1_SemiBin_11	6.52726	33	33	0	1	0	0	0	0	0	0	0	0	Nitrogen deposition	1	66.805	0.5	83.809	10020	26	-0.067	0.1	0.453	0.207	0.313	0.02	0.007	55.19	0.49	4.56722
274	GC_33_EKDN230015436-1A_HFV3LDSX7_L4_1_SemiBin_16	5.24829	33	33	0	1	0	0	0	0	0	0	0	0	Nitrogen deposition	1	66.805	0.5	83.809	10020	26	-0.067	0.1	0.453	0.207	0.313	0.02	0.007	64.27	0.11	4.56722
275	GC_33_EKDN230015436-1A_HFV3LDSX7_L4_1_SemiBin_22	4.04764	33	33	0	1	0	0	0	0	0	0	0	0	Nitrogen deposition	1	66.805	0.5	83.809	10020	26	-0.067	0.1	0.453	0.207	0.313	0.02	0.007	56.58	1.5	4.56722
276	GC_33_EKDN230015436-1A_HFV3LDSX7_L4_1_SemiBin_14	3.43424	33	33	0	1	0	0	0	0	0	0	0	0	Nitrogen deposition	1	66.805	0.5	83.809	10020	26	-0.067	0.1	0.453	0.207	0.313	0.02	0.007	69.71	0.03	4.56722
277	GC_33_EKDN230015436-1A_HFV3LDSX7_L4_1_SemiBin_4	4.18779	33	33	0	1	0	0	0	0	0	0	0	0	Nitrogen deposition	1	66.805	0.5	83.809	10020	26	-0.067	0.1	0.453	0.207	0.313	0.02	0.007	73.9	1.45	4.56722
278	GC_33_EKDN230015436-1A_HFV3LDSX7_L4_1_SemiBin_1	5.02163	33	33	0	1	0	0	0	0	0	0	0	0	Nitrogen deposition	1	66.805	0.5	83.809	10020	26	-0.067	0.1	0.453	0.207	0.313	0.02	0.007	80.12	7.02	4.56722
279	GC_33_EKDN230015436-1A_HFV3LDSX7_L4_1_SemiBin_27	5.31028	33	33	0	1	0	0	0	0	0	0	0	0	Nitrogen deposition	1	66.805	0.5	83.809	10020	26	-0.067	0.1	0.453	0.207	0.313	0.02	0.007	61.31	0	4.56722
280	GC_33_EKDN230015436-1A_HFV3LDSX7_L4_1_SemiBin_5	2.94259	33	33	0	1	0	0	0	0	0	0	0	0	Nitrogen deposition	1	66.805	0.5	83.809	10020	26	-0.067	0.1	0.453	0.207	0.313	0.02	0.007	87.11	2.8	4.56722
281	GC_33_EKDN230015436-1A_HFV3LDSX7_L4_1_SemiBin_13	4.54965	33	33	0	1	0	0	0	0	0	0	0	0	Nitrogen deposition	1	66.805	0.5	83.809	10020	26	-0.067	0.1	0.453	0.207	0.313	0.02	0.007	57.83	1.75	4.56722
282	GC_33_EKDN230015436-1A_HFV3LDSX7_L4_1_SemiBin_0	3.351	33	33	0	1	0	0	0	0	0	0	0	0	Nitrogen deposition	1	66.805	0.5	83.809	10020	26	-0.067	0.1	0.453	0.207	0.313	0.02	0.007	95.35	4.62	4.56722
283	GC_34_EKDN230015437-1A_HFV3LDSX7_L4_1_SemiBin_12	5.05276	34	34	0	1	0	0	0	0	0	0	0	0	Nitrogen deposition	1	67.22	0.5	100	6179	26	-0.037	0.211	0.367	0.167	0.44	0.027	0	59.7	2.28	4.56722
284	GC_34_EKDN230015437-1A_HFV3LDSX7_L4_1_SemiBin_23	5.11967	34	34	0	1	0	0	0	0	0	0	0	0	Nitrogen deposition	1	67.22	0.5	100	6179	26	-0.037	0.211	0.367	0.167	0.44	0.027	0	58.32	1.87	4.56722
285	GC_34_EKDN230015437-1A_HFV3LDSX7_L4_1_SemiBin_13	6.55699	34	34	0	1	0	0	0	0	0	0	0	0	Nitrogen deposition	1	67.22	0.5	100	6179	26	-0.037	0.211	0.367	0.167	0.44	0.027	0	51.65	2.26	4.56722
286	GC_34_EKDN230015437-1A_HFV3LDSX7_L4_1_SemiBin_29	5.27327	34	34	0	1	0	0	0	0	0	0	0	0	Nitrogen deposition	1	67.22	0.5	100	6179	26	-0.037	0.211	0.367	0.167	0.44	0.027	0	50.73	0.03	4.56722
287	GC_34_EKDN230015437-1A_HFV3LDSX7_L4_1_SemiBin_8	3.37483	34	34	0	1	0	0	0	0	0	0	0	0	Nitrogen deposition	1	67.22	0.5	100	6179	26	-0.037	0.211	0.367	0.167	0.44	0.027	0	66.91	0.18	4.56722
288	GC_34_EKDN230015437-1A_HFV3LDSX7_L4_1_SemiBin_6	4.13515	34	34	0	1	0	0	0	0	0	0	0	0	Nitrogen deposition	1	67.22	0.5	100	6179	26	-0.037	0.211	0.367	0.167	0.44	0.027	0	68.92	0.84	4.56722
289	GC_34_EKDN230015437-1A_HFV3LDSX7_L4_1_SemiBin_31	4.52871	34	34	0	1	0	0	0	0	0	0	0	0	Nitrogen deposition	1	67.22	0.5	100	6179	26	-0.037	0.211	0.367	0.167	0.44	0.027	0	53.77	0.27	4.56722
290	GC_34_EKDN230015437-1A_HFV3LDSX7_L4_1_SemiBin_2	4.76937	34	34	0	1	0	0	0	0	0	0	0	0	Nitrogen deposition	1	67.22	0.5	100	6179	26	-0.037	0.211	0.367	0.167	0.44	0.027	0	83.99	0.65	4.56722
291	GC_34_EKDN230015437-1A_HFV3LDSX7_L4_1_SemiBin_5	5.0311	34	34	0	1	0	0	0	0	0	0	0	0	Nitrogen deposition	1	67.22	0.5	100	6179	26	-0.037	0.211	0.367	0.167	0.44	0.027	0	70.24	5.68	4.56722
292	GC_34_EKDN230015437-1A_HFV3LDSX7_L4_1_SemiBin_4	2.92413	34	34	0	1	0	0	0	0	0	0	0	0	Nitrogen deposition	1	67.22	0.5	100	6179	26	-0.037	0.211	0.367	0.167	0.44	0.027	0	86.96	0.51	4.56722
293	GC_34_EKDN230015437-1A_HFV3LDSX7_L4_1_SemiBin_1	3.23416	34	34	0	1	0	0	0	0	0	0	0	0	Nitrogen deposition	1	67.22	0.5	100	6179	26	-0.037	0.211	0.367	0.167	0.44	0.027	0	94.44	2.89	4.56722
294	GC_37_EKDN230015438-1A_HFV3LDSX7_L4_1_SemiBin_8	3.15955	37	37	0	0	1	0	0	0	0	0	0	0	Warming	1	58.268	0.5	83.631	9352	30	-0.236	0.185	0.773	0.1	0.107	0.02	0	60.86	0.81	4.56722
295	GC_37_EKDN230015438-1A_HFV3LDSX7_L4_1_SemiBin_3	4.90398	37	37	0	0	1	0	0	0	0	0	0	0	Warming	1	58.268	0.5	83.631	9352	30	-0.236	0.185	0.773	0.1	0.107	0.02	0	83.04	4.85	4.56722
296	GC_37_EKDN230015438-1A_HFV3LDSX7_L4_1_SemiBin_9	4.6341	37	37	0	0	1	0	0	0	0	0	0	0	Warming	1	58.268	0.5	83.631	9352	30	-0.236	0.185	0.773	0.1	0.107	0.02	0	63.56	0.61	4.56722
297	GC_37_EKDN230015438-1A_HFV3LDSX7_L4_1_SemiBin_2	3.32507	37	37	0	0	1	0	0	0	0	0	0	0	Warming	1	58.268	0.5	83.631	9352	30	-0.236	0.185	0.773	0.1	0.107	0.02	0	88.15	2.55	4.56722
298	GC_37_EKDN230015438-1A_HFV3LDSX7_L4_1_SemiBin_1	5.50374	37	37	0	0	1	0	0	0	0	0	0	0	Warming	1	58.268	0.5	83.631	9352	30	-0.236	0.185	0.773	0.1	0.107	0.02	0	70.49	2.96	4.56722
299	GC_37_EKDN230015438-1A_HFV3LDSX7_L4_1_SemiBin_4	5.63189	37	37	0	0	1	0	0	0	0	0	0	0	Warming	1	58.268	0.5	83.631	9352	30	-0.236	0.185	0.773	0.1	0.107	0.02	0	59.19	0.23	4.56722
300	GC_37_EKDN230015438-1A_HFV3LDSX7_L4_1_SemiBin_6	5.31774	37	37	0	0	1	0	0	0	0	0	0	0	Warming	1	58.268	0.5	83.631	9352	30	-0.236	0.185	0.773	0.1	0.107	0.02	0	62.34	0.36	4.56722
301	GC_3_EKDN230015419-1A_HFV3LDSX7_L3_1_SemiBin_15	9.15691	3	3	0	0	0	0	0	0	0	0	0	0	Control	0	55.967	0.75	40.483	6179	30	-0.023	0.308	0.36	0.313	0.247	0.06	0.02	59.41	0.45	4.56722
302	GC_3_EKDN230015419-1A_HFV3LDSX7_L3_1_SemiBin_28	4.39524	3	3	0	0	0	0	0	0	0	0	0	0	Control	0	55.967	0.75	40.483	6179	30	-0.023	0.308	0.36	0.313	0.247	0.06	0.02	65.16	1.8	4.56722
303	GC_3_EKDN230015419-1A_HFV3LDSX7_L3_1_SemiBin_27	4.5326	3	3	0	0	0	0	0	0	0	0	0	0	Control	0	55.967	0.75	40.483	6179	30	-0.023	0.308	0.36	0.313	0.247	0.06	0.02	63.1	0.65	4.56722
304	GC_3_EKDN230015419-1A_HFV3LDSX7_L3_1_SemiBin_25	5.88857	3	3	0	0	0	0	0	0	0	0	0	0	Control	0	55.967	0.75	40.483	6179	30	-0.023	0.308	0.36	0.313	0.247	0.06	0.02	52.24	0.04	4.56722
305	GC_3_EKDN230015419-1A_HFV3LDSX7_L3_1_SemiBin_11	5.11359	3	3	0	0	0	0	0	0	0	0	0	0	Control	0	55.967	0.75	40.483	6179	30	-0.023	0.308	0.36	0.313	0.247	0.06	0.02	70.17	0.88	4.56722
306	GC_3_EKDN230015419-1A_HFV3LDSX7_L3_1_SemiBin_12	7.38002	3	3	0	0	0	0	0	0	0	0	0	0	Control	0	55.967	0.75	40.483	6179	30	-0.023	0.308	0.36	0.313	0.247	0.06	0.02	51.37	1.61	4.56722
307	GC_3_EKDN230015419-1A_HFV3LDSX7_L3_1_SemiBin_18	6.37166	3	3	0	0	0	0	0	0	0	0	0	0	Control	0	55.967	0.75	40.483	6179	30	-0.023	0.308	0.36	0.313	0.247	0.06	0.02	64.56	1.84	4.56722
308	GC_3_EKDN230015419-1A_HFV3LDSX7_L3_1_SemiBin_3	3.75523	3	3	0	0	0	0	0	0	0	0	0	0	Control	0	55.967	0.75	40.483	6179	30	-0.023	0.308	0.36	0.313	0.247	0.06	0.02	83.24	0.16	4.56722
309	GC_3_EKDN230015419-1A_HFV3LDSX7_L3_1_SemiBin_0	4.75654	3	3	0	0	0	0	0	0	0	0	0	0	Control	0	55.967	0.75	40.483	6179	30	-0.023	0.308	0.36	0.313	0.247	0.06	0.02	91.84	8.44	4.56722
310	GC_3_EKDN230015419-1A_HFV3LDSX7_L3_1_SemiBin_16	3.42078	3	3	0	0	0	0	0	0	0	0	0	0	Control	0	55.967	0.75	40.483	6179	30	-0.023	0.308	0.36	0.313	0.247	0.06	0.02	76.68	0.1	4.56722
311	GC_3_EKDN230015419-1A_HFV3LDSX7_L3_1_SemiBin_37	3.49101	3	3	0	0	0	0	0	0	0	0	0	0	Control	0	55.967	0.75	40.483	6179	30	-0.023	0.308	0.36	0.313	0.247	0.06	0.02	59.69	1.08	4.56722
312	GC_3_EKDN230015419-1A_HFV3LDSX7_L3_1_SemiBin_5	4.73986	3	3	0	0	0	0	0	0	0	0	0	0	Control	0	55.967	0.75	40.483	6179	30	-0.023	0.308	0.36	0.313	0.247	0.06	0.02	82.45	0.68	4.56722
313	GC_3_EKDN230015419-1A_HFV3LDSX7_L3_1_SemiBin_13	4.82729	3	3	0	0	0	0	0	0	0	0	0	0	Control	0	55.967	0.75	40.483	6179	30	-0.023	0.308	0.36	0.313	0.247	0.06	0.02	71.6	1.15	4.56722
314	GC_3_EKDN230015419-1A_HFV3LDSX7_L3_1_SemiBin_8	2.85858	3	3	0	0	0	0	0	0	0	0	0	0	Control	0	55.967	0.75	40.483	6179	30	-0.023	0.308	0.36	0.313	0.247	0.06	0.02	85.93	1.16	4.56722
315	GC_3_EKDN230015419-1A_HFV3LDSX7_L3_1_SemiBin_4	3.15018	3	3	0	0	0	0	0	0	0	0	0	0	Control	0	55.967	0.75	40.483	6179	30	-0.023	0.308	0.36	0.313	0.247	0.06	0.02	90.5	0.9	4.56722
316	GC_3_EKDN230015419-1A_HFV3LDSX7_L3_1_SemiBin_22	5.3563	3	3	0	0	0	0	0	0	0	0	0	0	Control	0	55.967	0.75	40.483	6179	30	-0.023	0.308	0.36	0.313	0.247	0.06	0.02	60.91	0.87	4.56722
317	GC_3_EKDN230015419-1A_HFV3LDSX7_L3_1_SemiBin_7	3.78968	3	3	0	0	0	0	0	0	0	0	0	0	Control	0	55.967	0.75	40.483	6179	30	-0.023	0.308	0.36	0.313	0.247	0.06	0.02	64.13	0.18	4.56722
318	GC_3_EKDN230015419-1A_HFV3LDSX7_L3_1_SemiBin_9	6.2481	3	3	0	0	0	0	0	0	0	0	0	0	Control	0	55.967	0.75	40.483	6179	30	-0.023	0.308	0.36	0.313	0.247	0.06	0.02	51.76	0.57	4.56722
319	GC_3_EKDN230015419-1A_HFV3LDSX7_L3_1_SemiBin_2	4.62485	3	3	0	0	0	0	0	0	0	0	0	0	Control	0	55.967	0.75	40.483	6179	30	-0.023	0.308	0.36	0.313	0.247	0.06	0.02	85.15	1.36	4.56722
320	GC_41_EKDN230015439-1A_HFV3LDSX7_L4_1_SemiBin_10	4.62042	41	41	0	0	1	0	0	0	0	0	0	0	Warming	1	57.021	1	76.053	10187	19	-0.388	0.41	0.873	0.06	0.06	0	0.007	80.97	0.02	4.56722
321	GC_41_EKDN230015439-1A_HFV3LDSX7_L4_1_SemiBin_21	5.39476	41	41	0	0	1	0	0	0	0	0	0	0	Warming	1	57.021	1	76.053	10187	19	-0.388	0.41	0.873	0.06	0.06	0	0.007	57.37	2.47	4.56722
322	GC_41_EKDN230015439-1A_HFV3LDSX7_L4_1_SemiBin_9	4.44615	41	41	0	0	1	0	0	0	0	0	0	0	Warming	1	57.021	1	76.053	10187	19	-0.388	0.41	0.873	0.06	0.06	0	0.007	79.94	0.48	4.56722
323	GC_41_EKDN230015439-1A_HFV3LDSX7_L4_1_SemiBin_14	6.52975	41	41	0	0	1	0	0	0	0	0	0	0	Warming	1	57.021	1	76.053	10187	19	-0.388	0.41	0.873	0.06	0.06	0	0.007	53.76	0.72	4.56722
324	GC_41_EKDN230015439-1A_HFV3LDSX7_L4_1_SemiBin_3	5.87727	41	41	0	0	1	0	0	0	0	0	0	0	Warming	1	57.021	1	76.053	10187	19	-0.388	0.41	0.873	0.06	0.06	0	0.007	84.22	1.71	4.56722
325	GC_41_EKDN230015439-1A_HFV3LDSX7_L4_1_SemiBin_8	2.31976	41	41	0	0	1	0	0	0	0	0	0	0	Warming	1	57.021	1	76.053	10187	19	-0.388	0.41	0.873	0.06	0.06	0	0.007	100	0.1	4.56722
326	GC_41_EKDN230015439-1A_HFV3LDSX7_L4_1_SemiBin_18	5.42874	41	41	0	0	1	0	0	0	0	0	0	0	Warming	1	57.021	1	76.053	10187	19	-0.388	0.41	0.873	0.06	0.06	0	0.007	53.58	0.16	4.56722
327	GC_41_EKDN230015439-1A_HFV3LDSX7_L4_1_SemiBin_29	5.50246	41	41	0	0	1	0	0	0	0	0	0	0	Warming	1	57.021	1	76.053	10187	19	-0.388	0.41	0.873	0.06	0.06	0	0.007	53.1	0.07	4.56722
328	GC_41_EKDN230015439-1A_HFV3LDSX7_L4_1_SemiBin_23	3.17565	41	41	0	0	1	0	0	0	0	0	0	0	Warming	1	57.021	1	76.053	10187	19	-0.388	0.41	0.873	0.06	0.06	0	0.007	58.81	0.25	4.56722
329	GC_41_EKDN230015439-1A_HFV3LDSX7_L4_1_SemiBin_11	4.35919	41	41	0	0	1	0	0	0	0	0	0	0	Warming	1	57.021	1	76.053	10187	19	-0.388	0.41	0.873	0.06	0.06	0	0.007	81.09	2.08	4.56722
330	GC_41_EKDN230015439-1A_HFV3LDSX7_L4_1_SemiBin_7	3.1147	41	41	0	0	1	0	0	0	0	0	0	0	Warming	1	57.021	1	76.053	10187	19	-0.388	0.41	0.873	0.06	0.06	0	0.007	88.05	1.83	4.56722
331	GC_42_EKDN230015440-1A_HFV3LDSX7_L4_1_SemiBin_12	6.27421	42	42	0	0	1	0	0	0	0	0	0	0	Warming	1	55.212	1	82.329	13026	27	-0.151	0.216	0.607	0.173	0.193	0.013	0.013	63.18	0.63	4.56722
332	GC_42_EKDN230015440-1A_HFV3LDSX7_L4_1_SemiBin_4	5.86451	42	42	0	0	1	0	0	0	0	0	0	0	Warming	1	55.212	1	82.329	13026	27	-0.151	0.216	0.607	0.173	0.193	0.013	0.013	54.89	4.34	4.56722
333	GC_42_EKDN230015440-1A_HFV3LDSX7_L4_1_SemiBin_1	4.74885	42	42	0	0	1	0	0	0	0	0	0	0	Warming	1	55.212	1	82.329	13026	27	-0.151	0.216	0.607	0.173	0.193	0.013	0.013	88.24	2.36	4.56722
334	GC_42_EKDN230015440-1A_HFV3LDSX7_L4_1_SemiBin_27	4.03399	42	42	0	0	1	0	0	0	0	0	0	0	Warming	1	55.212	1	82.329	13026	27	-0.151	0.216	0.607	0.173	0.193	0.013	0.013	67.84	0.87	4.56722
335	GC_42_EKDN230015440-1A_HFV3LDSX7_L4_1_SemiBin_25	6.63644	42	42	0	0	1	0	0	0	0	0	0	0	Warming	1	55.212	1	82.329	13026	27	-0.151	0.216	0.607	0.173	0.193	0.013	0.013	52.49	6.71	4.56722
336	GC_42_EKDN230015440-1A_HFV3LDSX7_L4_1_SemiBin_2	5.0114	42	42	0	0	1	0	0	0	0	0	0	0	Warming	1	55.212	1	82.329	13026	27	-0.151	0.216	0.607	0.173	0.193	0.013	0.013	78.35	0.74	4.56722
337	GC_42_EKDN230015440-1A_HFV3LDSX7_L4_1_SemiBin_5	5.16266	42	42	0	0	1	0	0	0	0	0	0	0	Warming	1	55.212	1	82.329	13026	27	-0.151	0.216	0.607	0.173	0.193	0.013	0.013	69.97	1.41	4.56722
338	GC_42_EKDN230015440-1A_HFV3LDSX7_L4_1_SemiBin_3	3.35187	42	42	0	0	1	0	0	0	0	0	0	0	Warming	1	55.212	1	82.329	13026	27	-0.151	0.216	0.607	0.173	0.193	0.013	0.013	82.42	1.97	4.56722
339	GC_42_EKDN230015440-1A_HFV3LDSX7_L4_1_SemiBin_30	3.66507	42	42	0	0	1	0	0	0	0	0	0	0	Warming	1	55.212	1	82.329	13026	27	-0.151	0.216	0.607	0.173	0.193	0.013	0.013	53.38	0.2	4.56722
340	GC_42_EKDN230015440-1A_HFV3LDSX7_L4_1_SemiBin_6	2.89495	42	42	0	0	1	0	0	0	0	0	0	0	Warming	1	55.212	1	82.329	13026	27	-0.151	0.216	0.607	0.173	0.193	0.013	0.013	78.41	1.69	4.56722
341	GC_42_EKDN230015440-1A_HFV3LDSX7_L4_1_SemiBin_9	3.31473	42	42	0	0	1	0	0	0	0	0	0	0	Warming	1	55.212	1	82.329	13026	27	-0.151	0.216	0.607	0.173	0.193	0.013	0.013	81.04	0	4.56722
342	GC_42_EKDN230015440-1A_HFV3LDSX7_L4_1_SemiBin_14	4.81869	42	42	0	0	1	0	0	0	0	0	0	0	Warming	1	55.212	1	82.329	13026	27	-0.151	0.216	0.607	0.173	0.193	0.013	0.013	72.43	2.16	4.56722
343	GC_42_EKDN230015440-1A_HFV3LDSX7_L4_1_SemiBin_18	3.34648	42	42	0	0	1	0	0	0	0	0	0	0	Warming	1	55.212	1	82.329	13026	27	-0.151	0.216	0.607	0.173	0.193	0.013	0.013	64.15	0.28	4.56722
344	GC_43_EKDN230015441-1A_HFV3LDSX7_L4_1_SemiBin_6	2.81038	43	43	0	0	1	0	0	0	0	0	0	0	Warming	1	61.134	0.5	59.138	12859	34	-0.25	0.404	0.547	0.287	0.093	0.033	0.04	79.96	0.61	4.56722
345	GC_43_EKDN230015441-1A_HFV3LDSX7_L4_1_SemiBin_22	5.45866	43	43	0	0	1	0	0	0	0	0	0	0	Warming	1	61.134	0.5	59.138	12859	34	-0.25	0.404	0.547	0.287	0.093	0.033	0.04	51.8	0.71	4.56722
346	GC_43_EKDN230015441-1A_HFV3LDSX7_L4_1_SemiBin_3	4.91097	43	43	0	0	1	0	0	0	0	0	0	0	Warming	1	61.134	0.5	59.138	12859	34	-0.25	0.404	0.547	0.287	0.093	0.033	0.04	77.81	0.64	4.56722
347	GC_43_EKDN230015441-1A_HFV3LDSX7_L4_1_SemiBin_8	4.83212	43	43	0	0	1	0	0	0	0	0	0	0	Warming	1	61.134	0.5	59.138	12859	34	-0.25	0.404	0.547	0.287	0.093	0.033	0.04	66.64	0.62	4.56722
348	GC_43_EKDN230015441-1A_HFV3LDSX7_L4_1_SemiBin_2	5.97751	43	43	0	0	1	0	0	0	0	0	0	0	Warming	1	61.134	0.5	59.138	12859	34	-0.25	0.404	0.547	0.287	0.093	0.033	0.04	55.64	0.31	4.56722
349	GC_43_EKDN230015441-1A_HFV3LDSX7_L4_1_SemiBin_15	3.01718	43	43	0	0	1	0	0	0	0	0	0	0	Warming	1	61.134	0.5	59.138	12859	34	-0.25	0.404	0.547	0.287	0.093	0.033	0.04	67.55	0	4.56722
350	GC_43_EKDN230015441-1A_HFV3LDSX7_L4_1_SemiBin_9	5.55829	43	43	0	0	1	0	0	0	0	0	0	0	Warming	1	61.134	0.5	59.138	12859	34	-0.25	0.404	0.547	0.287	0.093	0.033	0.04	56.32	0.02	4.56722
351	GC_43_EKDN230015441-1A_HFV3LDSX7_L4_1_SemiBin_11	5.74546	43	43	0	0	1	0	0	0	0	0	0	0	Warming	1	61.134	0.5	59.138	12859	34	-0.25	0.404	0.547	0.287	0.093	0.033	0.04	60.83	0.22	4.56722
352	GC_43_EKDN230015441-1A_HFV3LDSX7_L4_1_SemiBin_1	3.92162	43	43	0	0	1	0	0	0	0	0	0	0	Warming	1	61.134	0.5	59.138	12859	34	-0.25	0.404	0.547	0.287	0.093	0.033	0.04	87.41	0.43	4.56722
353	GC_43_EKDN230015441-1A_HFV3LDSX7_L4_1_SemiBin_12	5.09888	43	43	0	0	1	0	0	0	0	0	0	0	Warming	1	61.134	0.5	59.138	12859	34	-0.25	0.404	0.547	0.287	0.093	0.033	0.04	64.85	0.55	4.56722
354	GC_43_EKDN230015441-1A_HFV3LDSX7_L4_1_SemiBin_0	3.99961	43	43	0	0	1	0	0	0	0	0	0	0	Warming	1	61.134	0.5	59.138	12859	34	-0.25	0.404	0.547	0.287	0.093	0.033	0.04	93.16	3.32	4.56722
355	GC_44_EKDN230015442-1A_HFV3LDSX7_L4_1_SemiBin_11	3.16197	44	44	0	0	1	0	0	0	0	0	0	0	Warming	1	53.086	0.5	43.275	17535	17	-0.215	0.254	0.707	0.127	0.14	0	0.027	77.8	0.55	4.56722
356	GC_44_EKDN230015442-1A_HFV3LDSX7_L4_1_SemiBin_4	4.25765	44	44	0	0	1	0	0	0	0	0	0	0	Warming	1	53.086	0.5	43.275	17535	17	-0.215	0.254	0.707	0.127	0.14	0	0.027	72.41	0.22	4.56722
357	GC_44_EKDN230015442-1A_HFV3LDSX7_L4_1_SemiBin_1	4.66252	44	44	0	0	1	0	0	0	0	0	0	0	Warming	1	53.086	0.5	43.275	17535	17	-0.215	0.254	0.707	0.127	0.14	0	0.027	89.72	1.91	4.56722
358	GC_44_EKDN230015442-1A_HFV3LDSX7_L4_1_SemiBin_20	4.74127	44	44	0	0	1	0	0	0	0	0	0	0	Warming	1	53.086	0.5	43.275	17535	17	-0.215	0.254	0.707	0.127	0.14	0	0.027	54.04	0.15	4.56722
359	GC_44_EKDN230015442-1A_HFV3LDSX7_L4_1_SemiBin_14	4.16198	44	44	0	0	1	0	0	0	0	0	0	0	Warming	1	53.086	0.5	43.275	17535	17	-0.215	0.254	0.707	0.127	0.14	0	0.027	72.49	1.01	4.56722
360	GC_44_EKDN230015442-1A_HFV3LDSX7_L4_1_SemiBin_0	3.96376	44	44	0	0	1	0	0	0	0	0	0	0	Warming	1	53.086	0.5	43.275	17535	17	-0.215	0.254	0.707	0.127	0.14	0	0.027	93.68	1.33	4.56722
361	GC_44_EKDN230015442-1A_HFV3LDSX7_L4_1_SemiBin_6	6.30365	44	44	0	0	1	0	0	0	0	0	0	0	Warming	1	53.086	0.5	43.275	17535	17	-0.215	0.254	0.707	0.127	0.14	0	0.027	50.32	0.45	4.56722
362	GC_44_EKDN230015442-1A_HFV3LDSX7_L4_1_SemiBin_19	5.11884	44	44	0	0	1	0	0	0	0	0	0	0	Warming	1	53.086	0.5	43.275	17535	17	-0.215	0.254	0.707	0.127	0.14	0	0.027	55.93	2.19	4.56722
363	GC_44_EKDN230015442-1A_HFV3LDSX7_L4_1_SemiBin_2	4.69598	44	44	0	0	1	0	0	0	0	0	0	0	Warming	1	53.086	0.5	43.275	17535	17	-0.215	0.254	0.707	0.127	0.14	0	0.027	80.31	1.33	4.56722
364	GC_44_EKDN230015442-1A_HFV3LDSX7_L4_1_SemiBin_10	3.04635	44	44	0	0	1	0	0	0	0	0	0	0	Warming	1	53.086	0.5	43.275	17535	17	-0.215	0.254	0.707	0.127	0.14	0	0.027	72.12	0.16	4.56722
365	GC_45_EKDN230015443-1A_HFV3LDSX7_L4_1_SemiBin_9	3.124	45	45	0	0	0	1	0	0	0	0	0	0	Microplastics	1	48.971	1	53.707	9853	45	-0.063	0.302	0.42	0.287	0.207	0.08	0.007	80.14	5.26	4.56722
366	GC_45_EKDN230015443-1A_HFV3LDSX7_L4_1_SemiBin_7	3.64464	45	45	0	0	0	1	0	0	0	0	0	0	Microplastics	1	48.971	1	53.707	9853	45	-0.063	0.302	0.42	0.287	0.207	0.08	0.007	79.29	0.34	4.56722
367	GC_45_EKDN230015443-1A_HFV3LDSX7_L4_1_SemiBin_1	6.30328	45	45	0	0	0	1	0	0	0	0	0	0	Microplastics	1	48.971	1	53.707	9853	45	-0.063	0.302	0.42	0.287	0.207	0.08	0.007	82.38	0.04	4.56722
368	GC_45_EKDN230015443-1A_HFV3LDSX7_L4_1_SemiBin_3	5.45588	45	45	0	0	0	1	0	0	0	0	0	0	Microplastics	1	48.971	1	53.707	9853	45	-0.063	0.302	0.42	0.287	0.207	0.08	0.007	71.49	1.86	4.56722
369	GC_45_EKDN230015443-1A_HFV3LDSX7_L4_1_SemiBin_5	3.31612	45	45	0	0	0	1	0	0	0	0	0	0	Microplastics	1	48.971	1	53.707	9853	45	-0.063	0.302	0.42	0.287	0.207	0.08	0.007	72.52	3.72	4.56722
370	GC_45_EKDN230015443-1A_HFV3LDSX7_L4_1_SemiBin_16	4.90393	45	45	0	0	0	1	0	0	0	0	0	0	Microplastics	1	48.971	1	53.707	9853	45	-0.063	0.302	0.42	0.287	0.207	0.08	0.007	67.61	0.21	4.56722
371	GC_45_EKDN230015443-1A_HFV3LDSX7_L4_1_SemiBin_20	3.06612	45	45	0	0	0	1	0	0	0	0	0	0	Microplastics	1	48.971	1	53.707	9853	45	-0.063	0.302	0.42	0.287	0.207	0.08	0.007	74.79	1.94	4.56722
372	GC_45_EKDN230015443-1A_HFV3LDSX7_L4_1_SemiBin_0	4.07333	45	45	0	0	0	1	0	0	0	0	0	0	Microplastics	1	48.971	1	53.707	9853	45	-0.063	0.302	0.42	0.287	0.207	0.08	0.007	91.83	1.61	4.56722
373	GC_45_EKDN230015443-1A_HFV3LDSX7_L4_1_SemiBin_19	5.41773	45	45	0	0	0	1	0	0	0	0	0	0	Microplastics	1	48.971	1	53.707	9853	45	-0.063	0.302	0.42	0.287	0.207	0.08	0.007	51.46	2.16	4.56722
374	GC_45_EKDN230015443-1A_HFV3LDSX7_L4_1_SemiBin_12	4.19392	45	45	0	0	0	1	0	0	0	0	0	0	Microplastics	1	48.971	1	53.707	9853	45	-0.063	0.302	0.42	0.287	0.207	0.08	0.007	80.74	0.87	4.56722
375	GC_48_EKDN230015444-1A_HFV3LDSX7_L4_1_SemiBin_12	3.7317	48	48	0	0	0	1	0	0	0	0	0	0	Microplastics	1	71.605	0.5	29.722	7014	23	-0.075	0.5	0.1	0.633	0.24	0.027	0	57.02	0.29	4.56722
376	GC_48_EKDN230015444-1A_HFV3LDSX7_L4_1_SemiBin_3	4.92204	48	48	0	0	0	1	0	0	0	0	0	0	Microplastics	1	71.605	0.5	29.722	7014	23	-0.075	0.5	0.1	0.633	0.24	0.027	0	75.75	1.08	4.56722
377	GC_48_EKDN230015444-1A_HFV3LDSX7_L4_1_SemiBin_5	4.01367	48	48	0	0	0	1	0	0	0	0	0	0	Microplastics	1	71.605	0.5	29.722	7014	23	-0.075	0.5	0.1	0.633	0.24	0.027	0	77.99	0.38	4.56722
378	GC_48_EKDN230015444-1A_HFV3LDSX7_L4_1_SemiBin_6	2.79435	48	48	0	0	0	1	0	0	0	0	0	0	Microplastics	1	71.605	0.5	29.722	7014	23	-0.075	0.5	0.1	0.633	0.24	0.027	0	73.85	0.07	4.56722
379	GC_48_EKDN230015444-1A_HFV3LDSX7_L4_1_SemiBin_1	6.37337	48	48	0	0	0	1	0	0	0	0	0	0	Microplastics	1	71.605	0.5	29.722	7014	23	-0.075	0.5	0.1	0.633	0.24	0.027	0	56.13	0.69	4.56722
380	GC_48_EKDN230015444-1A_HFV3LDSX7_L4_1_SemiBin_0	3.94814	48	48	0	0	0	1	0	0	0	0	0	0	Microplastics	1	71.605	0.5	29.722	7014	23	-0.075	0.5	0.1	0.633	0.24	0.027	0	93	2.72	4.56722
381	GC_50_EKDN230015445-1A_HFV3LDSX7_L4_1_SemiBin_8	4.59183	50	50	0	0	0	1	0	0	0	0	0	0	Microplastics	1	61.57	0.5	25.892	14028	51	-0.041	0.232	0.493	0.2	0.26	0.033	0.013	61	0.42	4.56722
382	GC_50_EKDN230015445-1A_HFV3LDSX7_L4_1_SemiBin_6	6.95719	50	50	0	0	0	1	0	0	0	0	0	0	Microplastics	1	61.57	0.5	25.892	14028	51	-0.041	0.232	0.493	0.2	0.26	0.033	0.013	51.91	0.25	4.56722
383	GC_50_EKDN230015445-1A_HFV3LDSX7_L4_1_SemiBin_4	5.92704	50	50	0	0	0	1	0	0	0	0	0	0	Microplastics	1	61.57	0.5	25.892	14028	51	-0.041	0.232	0.493	0.2	0.26	0.033	0.013	52.54	0.58	4.56722
384	GC_50_EKDN230015445-1A_HFV3LDSX7_L4_1_SemiBin_2	6.02821	50	50	0	0	0	1	0	0	0	0	0	0	Microplastics	1	61.57	0.5	25.892	14028	51	-0.041	0.232	0.493	0.2	0.26	0.033	0.013	51.7	2.79	4.56722
385	GC_50_EKDN230015445-1A_HFV3LDSX7_L4_1_SemiBin_3	5.22844	50	50	0	0	0	1	0	0	0	0	0	0	Microplastics	1	61.57	0.5	25.892	14028	51	-0.041	0.232	0.493	0.2	0.26	0.033	0.013	73.69	0.61	4.56722
386	GC_50_EKDN230015445-1A_HFV3LDSX7_L4_1_SemiBin_5	3.95283	50	50	0	0	0	1	0	0	0	0	0	0	Microplastics	1	61.57	0.5	25.892	14028	51	-0.041	0.232	0.493	0.2	0.26	0.033	0.013	80.48	0.68	4.56722
387	GC_50_EKDN230015445-1A_HFV3LDSX7_L4_1_SemiBin_15	4.66963	50	50	0	0	0	1	0	0	0	0	0	0	Microplastics	1	61.57	0.5	25.892	14028	51	-0.041	0.232	0.493	0.2	0.26	0.033	0.013	53.01	0.84	4.56722
388	GC_50_EKDN230015445-1A_HFV3LDSX7_L4_1_SemiBin_10	4.4223	50	50	0	0	0	1	0	0	0	0	0	0	Microplastics	1	61.57	0.5	25.892	14028	51	-0.041	0.232	0.493	0.2	0.26	0.033	0.013	57.03	0.23	4.56722
389	GC_50_EKDN230015445-1A_HFV3LDSX7_L4_1_SemiBin_0	4.02758	50	50	0	0	0	1	0	0	0	0	0	0	Microplastics	1	61.57	0.5	25.892	14028	51	-0.041	0.232	0.493	0.2	0.26	0.033	0.013	91.68	1.35	4.56722
390	GC_51_EKDN230015446-1A_HFV3LDSX7_L4_1_SemiBin_19	3.67871	51	51	0	0	0	1	0	0	0	0	0	0	Microplastics	1	63.83	1	23.657	7849	30	-0.213	0.583	0.207	0.667	0.113	0.007	0.007	61.12	0.21	4.56722
391	GC_51_EKDN230015446-1A_HFV3LDSX7_L4_1_SemiBin_0	3.95682	51	51	0	0	0	1	0	0	0	0	0	0	Microplastics	1	63.83	1	23.657	7849	30	-0.213	0.583	0.207	0.667	0.113	0.007	0.007	94.06	3.52	4.56722
392	GC_51_EKDN230015446-1A_HFV3LDSX7_L4_1_SemiBin_2	6.52777	51	51	0	0	0	1	0	0	0	0	0	0	Microplastics	1	63.83	1	23.657	7849	30	-0.213	0.583	0.207	0.667	0.113	0.007	0.007	50.08	0.15	4.56722
393	GC_51_EKDN230015446-1A_HFV3LDSX7_L4_1_SemiBin_10	3.02213	51	51	0	0	0	1	0	0	0	0	0	0	Microplastics	1	63.83	1	23.657	7849	30	-0.213	0.583	0.207	0.667	0.113	0.007	0.007	73	1.25	4.56722
394	GC_51_EKDN230015446-1A_HFV3LDSX7_L4_1_SemiBin_12	4.29038	51	51	0	0	0	1	0	0	0	0	0	0	Microplastics	1	63.83	1	23.657	7849	30	-0.213	0.583	0.207	0.667	0.113	0.007	0.007	60.26	0.18	4.56722
395	GC_51_EKDN230015446-1A_HFV3LDSX7_L4_1_SemiBin_15	5.11763	51	51	0	0	0	1	0	0	0	0	0	0	Microplastics	1	63.83	1	23.657	7849	30	-0.213	0.583	0.207	0.667	0.113	0.007	0.007	61.92	2.36	4.56722
396	GC_51_EKDN230015446-1A_HFV3LDSX7_L4_1_SemiBin_3	5.12913	51	51	0	0	0	1	0	0	0	0	0	0	Microplastics	1	63.83	1	23.657	7849	30	-0.213	0.583	0.207	0.667	0.113	0.007	0.007	73.45	0.31	4.56722
397	GC_52_EKDN230015447-1A_HFV3LDSX7_L4_1_SemiBin_5	6.53096	52	52	0	0	0	1	0	0	0	0	0	0	Microplastics	1	72	1	62.687	13694	44	-0.046	0.227	0.4	0.273	0.227	0.093	0.007	51.63	1.38	4.56722
398	GC_52_EKDN230015447-1A_HFV3LDSX7_L4_1_SemiBin_7	3.1768	52	52	0	0	0	1	0	0	0	0	0	0	Microplastics	1	72	1	62.687	13694	44	-0.046	0.227	0.4	0.273	0.227	0.093	0.007	68.22	0.18	4.56722
399	GC_52_EKDN230015447-1A_HFV3LDSX7_L4_1_SemiBin_1	3.67572	52	52	0	0	0	1	0	0	0	0	0	0	Microplastics	1	72	1	62.687	13694	44	-0.046	0.227	0.4	0.273	0.227	0.093	0.007	86.2	0.27	4.56722
400	GC_52_EKDN230015447-1A_HFV3LDSX7_L4_1_SemiBin_14	4.95091	52	52	0	0	0	1	0	0	0	0	0	0	Microplastics	1	72	1	62.687	13694	44	-0.046	0.227	0.4	0.273	0.227	0.093	0.007	61.33	3.56	4.56722
401	GC_52_EKDN230015447-1A_HFV3LDSX7_L4_1_SemiBin_2	5.13047	52	52	0	0	0	1	0	0	0	0	0	0	Microplastics	1	72	1	62.687	13694	44	-0.046	0.227	0.4	0.273	0.227	0.093	0.007	78.31	1.31	4.56722
402	GC_52_EKDN230015447-1A_HFV3LDSX7_L4_1_SemiBin_0	4.123	52	52	0	0	0	1	0	0	0	0	0	0	Microplastics	1	72	1	62.687	13694	44	-0.046	0.227	0.4	0.273	0.227	0.093	0.007	89.56	2.39	4.56722
403	GC_53_EKDN230015448-1A_HFV3LDSX7_L4_1_SemiBin_1	5.28763	53	53	0	0	0	0	1	0	0	0	0	0	Herbicide	1	66.807	1	57.56	4509	14	-0.154	0.588	0.14	0.673	0.107	0.08	0	74.49	0.32	4.56722
404	GC_53_EKDN230015448-1A_HFV3LDSX7_L4_1_SemiBin_10	4.35567	53	53	0	0	0	0	1	0	0	0	0	0	Herbicide	1	66.807	1	57.56	4509	14	-0.154	0.588	0.14	0.673	0.107	0.08	0	51.52	0.47	4.56722
405	GC_53_EKDN230015448-1A_HFV3LDSX7_L4_1_SemiBin_11	4.89762	53	53	0	0	0	0	1	0	0	0	0	0	Herbicide	1	66.807	1	57.56	4509	14	-0.154	0.588	0.14	0.673	0.107	0.08	0	53.34	0.78	4.56722
406	GC_53_EKDN230015448-1A_HFV3LDSX7_L4_1_SemiBin_14	2.79707	53	53	0	0	0	0	1	0	0	0	0	0	Herbicide	1	66.807	1	57.56	4509	14	-0.154	0.588	0.14	0.673	0.107	0.08	0	67.58	0.01	4.56722
407	GC_53_EKDN230015448-1A_HFV3LDSX7_L4_1_SemiBin_16	3.95409	53	53	0	0	0	0	1	0	0	0	0	0	Herbicide	1	66.807	1	57.56	4509	14	-0.154	0.588	0.14	0.673	0.107	0.08	0	61.22	0.04	4.56722
408	GC_53_EKDN230015448-1A_HFV3LDSX7_L4_1_SemiBin_6	3.63701	53	53	0	0	0	0	1	0	0	0	0	0	Herbicide	1	66.807	1	57.56	4509	14	-0.154	0.588	0.14	0.673	0.107	0.08	0	73.34	0.36	4.56722
409	GC_53_EKDN230015448-1A_HFV3LDSX7_L4_1_SemiBin_0	3.94034	53	53	0	0	0	0	1	0	0	0	0	0	Herbicide	1	66.807	1	57.56	4509	14	-0.154	0.588	0.14	0.673	0.107	0.08	0	93.09	1.27	4.56722
410	GC_53_EKDN230015448-1A_HFV3LDSX7_L4_1_SemiBin_3	6.48086	53	53	0	0	0	0	1	0	0	0	0	0	Herbicide	1	66.807	1	57.56	4509	14	-0.154	0.588	0.14	0.673	0.107	0.08	0	51.07	0.53	4.56722
411	GC_56_EKDN230015449-1A_HFV3LDSX7_L4_1_SemiBin_2	5.96344	56	56	0	0	0	0	1	0	0	0	0	0	Herbicide	1	68.511	1	51.901	13527	34	-0.062	0.289	0.393	0.38	0.213	0.013	0	55.43	0.46	4.56722
412	GC_56_EKDN230015449-1A_HFV3LDSX7_L4_1_SemiBin_15	5.07856	56	56	0	0	0	0	1	0	0	0	0	0	Herbicide	1	68.511	1	51.901	13527	34	-0.062	0.289	0.393	0.38	0.213	0.013	0	59.46	3.89	4.56722
413	GC_56_EKDN230015449-1A_HFV3LDSX7_L4_1_SemiBin_4	3.95381	56	56	0	0	0	0	1	0	0	0	0	0	Herbicide	1	68.511	1	51.901	13527	34	-0.062	0.289	0.393	0.38	0.213	0.013	0	82.46	0.27	4.56722
414	GC_56_EKDN230015449-1A_HFV3LDSX7_L4_1_SemiBin_16	5.77133	56	56	0	0	0	0	1	0	0	0	0	0	Herbicide	1	68.511	1	51.901	13527	34	-0.062	0.289	0.393	0.38	0.213	0.013	0	50.48	1.8	4.56722
415	GC_56_EKDN230015449-1A_HFV3LDSX7_L4_1_SemiBin_7	4.11752	56	56	0	0	0	0	1	0	0	0	0	0	Herbicide	1	68.511	1	51.901	13527	34	-0.062	0.289	0.393	0.38	0.213	0.013	0	71.85	0.29	4.56722
416	GC_56_EKDN230015449-1A_HFV3LDSX7_L4_1_SemiBin_0	4.0544	56	56	0	0	0	0	1	0	0	0	0	0	Herbicide	1	68.511	1	51.901	13527	34	-0.062	0.289	0.393	0.38	0.213	0.013	0	91.82	2.59	4.56722
417	GC_56_EKDN230015449-1A_HFV3LDSX7_L4_1_SemiBin_3	5.07849	56	56	0	0	0	0	1	0	0	0	0	0	Herbicide	1	68.511	1	51.901	13527	34	-0.062	0.289	0.393	0.38	0.213	0.013	0	78.14	0.66	4.56722
418	GC_56_EKDN230015449-1A_HFV3LDSX7_L4_1_SemiBin_8	3.04658	56	56	0	0	0	0	1	0	0	0	0	0	Herbicide	1	68.511	1	51.901	13527	34	-0.062	0.289	0.393	0.38	0.213	0.013	0	75.25	0.13	4.56722
419	GC_57_EKDN230015450-1A_HFV3LDSX7_L4_1_SemiBin_10	5.7221	57	57	0	0	0	0	1	0	0	0	0	0	Herbicide	1	66.063	1	73.582	8684	35	-0.059	0.388	0.327	0.493	0.133	0.047	0	50.28	1	4.56722
420	GC_57_EKDN230015450-1A_HFV3LDSX7_L4_1_SemiBin_14	3.06277	57	57	0	0	0	0	1	0	0	0	0	0	Herbicide	1	66.063	1	73.582	8684	35	-0.059	0.388	0.327	0.493	0.133	0.047	0	55.91	0.04	4.56722
421	GC_57_EKDN230015450-1A_HFV3LDSX7_L4_1_SemiBin_1	7.19985	57	57	0	0	0	0	1	0	0	0	0	0	Herbicide	1	66.063	1	73.582	8684	35	-0.059	0.388	0.327	0.493	0.133	0.047	0	66.37	0.47	4.56722
422	GC_57_EKDN230015450-1A_HFV3LDSX7_L4_1_SemiBin_12	5.10281	57	57	0	0	0	0	1	0	0	0	0	0	Herbicide	1	66.063	1	73.582	8684	35	-0.059	0.388	0.327	0.493	0.133	0.047	0	55.18	2.3	4.56722
423	GC_57_EKDN230015450-1A_HFV3LDSX7_L4_1_SemiBin_20	3.7543	57	57	0	0	0	0	1	0	0	0	0	0	Herbicide	1	66.063	1	73.582	8684	35	-0.059	0.388	0.327	0.493	0.133	0.047	0	55.5	0.2	4.56722
424	GC_57_EKDN230015450-1A_HFV3LDSX7_L4_1_SemiBin_5	6.02936	57	57	0	0	0	0	1	0	0	0	0	0	Herbicide	1	66.063	1	73.582	8684	35	-0.059	0.388	0.327	0.493	0.133	0.047	0	52.14	1.08	4.56722
425	GC_57_EKDN230015450-1A_HFV3LDSX7_L4_1_SemiBin_3	4.8778	57	57	0	0	0	0	1	0	0	0	0	0	Herbicide	1	66.063	1	73.582	8684	35	-0.059	0.388	0.327	0.493	0.133	0.047	0	78.07	1.81	4.56722
426	GC_57_EKDN230015450-1A_HFV3LDSX7_L4_1_SemiBin_13	2.80933	57	57	0	0	0	0	1	0	0	0	0	0	Herbicide	1	66.063	1	73.582	8684	35	-0.059	0.388	0.327	0.493	0.133	0.047	0	61.58	0.44	4.56722
427	GC_57_EKDN230015450-1A_HFV3LDSX7_L4_1_SemiBin_0	3.99638	57	57	0	0	0	0	1	0	0	0	0	0	Herbicide	1	66.063	1	73.582	8684	35	-0.059	0.388	0.327	0.493	0.133	0.047	0	92.35	2.82	4.56722
428	GC_58_EKDN230015451-1A_HFV3LDSX7_L4_1_SemiBin_24	4.86946	58	58	0	0	0	0	1	0	0	0	0	0	Herbicide	1	66.667	2	57.262	7348	53	-0.036	0.302	0.453	0.233	0.24	0.06	0.013	71.8	4.44	4.56722
429	GC_58_EKDN230015451-1A_HFV3LDSX7_L4_1_SemiBin_22	4.41516	58	58	0	0	0	0	1	0	0	0	0	0	Herbicide	1	66.667	2	57.262	7348	53	-0.036	0.302	0.453	0.233	0.24	0.06	0.013	72.42	0.7	4.56722
430	GC_58_EKDN230015451-1A_HFV3LDSX7_L4_1_SemiBin_40	3.56194	58	58	0	0	0	0	1	0	0	0	0	0	Herbicide	1	66.667	2	57.262	7348	53	-0.036	0.302	0.453	0.233	0.24	0.06	0.013	51.58	0.08	4.56722
431	GC_58_EKDN230015451-1A_HFV3LDSX7_L4_1_SemiBin_14	4.76286	58	58	0	0	0	0	1	0	0	0	0	0	Herbicide	1	66.667	2	57.262	7348	53	-0.036	0.302	0.453	0.233	0.24	0.06	0.013	72.91	0.03	4.56722
432	GC_58_EKDN230015451-1A_HFV3LDSX7_L4_1_SemiBin_21	9.71945	58	58	0	0	0	0	1	0	0	0	0	0	Herbicide	1	66.667	2	57.262	7348	53	-0.036	0.302	0.453	0.233	0.24	0.06	0.013	73.5	0.55	4.56722
433	GC_58_EKDN230015451-1A_HFV3LDSX7_L4_1_SemiBin_13	2.78921	58	58	0	0	0	0	1	0	0	0	0	0	Herbicide	1	66.667	2	57.262	7348	53	-0.036	0.302	0.453	0.233	0.24	0.06	0.013	90.45	2.56	4.56722
434	GC_58_EKDN230015451-1A_HFV3LDSX7_L4_1_SemiBin_25	5.12871	58	58	0	0	0	0	1	0	0	0	0	0	Herbicide	1	66.667	2	57.262	7348	53	-0.036	0.302	0.453	0.233	0.24	0.06	0.013	63.56	0.51	4.56722
435	GC_58_EKDN230015451-1A_HFV3LDSX7_L4_1_SemiBin_15	5.9275	58	58	0	0	0	0	1	0	0	0	0	0	Herbicide	1	66.667	2	57.262	7348	53	-0.036	0.302	0.453	0.233	0.24	0.06	0.013	57.48	3.15	4.56722
436	GC_58_EKDN230015451-1A_HFV3LDSX7_L4_1_SemiBin_4	4.63932	58	58	0	0	0	0	1	0	0	0	0	0	Herbicide	1	66.667	2	57.262	7348	53	-0.036	0.302	0.453	0.233	0.24	0.06	0.013	86.75	1.93	4.56722
437	GC_58_EKDN230015451-1A_HFV3LDSX7_L4_1_SemiBin_19	7.07494	58	58	0	0	0	0	1	0	0	0	0	0	Herbicide	1	66.667	2	57.262	7348	53	-0.036	0.302	0.453	0.233	0.24	0.06	0.013	51.2	1.29	4.56722
438	GC_58_EKDN230015451-1A_HFV3LDSX7_L4_1_SemiBin_2	7.21632	58	58	0	0	0	0	1	0	0	0	0	0	Herbicide	1	66.667	2	57.262	7348	53	-0.036	0.302	0.453	0.233	0.24	0.06	0.013	66.28	0	4.56722
439	GC_58_EKDN230015451-1A_HFV3LDSX7_L4_1_SemiBin_5	5.1639	58	58	0	0	0	0	1	0	0	0	0	0	Herbicide	1	66.667	2	57.262	7348	53	-0.036	0.302	0.453	0.233	0.24	0.06	0.013	70.97	0.26	4.56722
440	GC_58_EKDN230015451-1A_HFV3LDSX7_L4_1_SemiBin_11	3.4146	58	58	0	0	0	0	1	0	0	0	0	0	Herbicide	1	66.667	2	57.262	7348	53	-0.036	0.302	0.453	0.233	0.24	0.06	0.013	83.78	0.26	4.56722
441	GC_58_EKDN230015451-1A_HFV3LDSX7_L4_1_SemiBin_12	4.08756	58	58	0	0	0	0	1	0	0	0	0	0	Herbicide	1	66.667	2	57.262	7348	53	-0.036	0.302	0.453	0.233	0.24	0.06	0.013	72.77	0.27	4.56722
442	GC_58_EKDN230015451-1A_HFV3LDSX7_L4_1_SemiBin_0	3.97302	58	58	0	0	0	0	1	0	0	0	0	0	Herbicide	1	66.667	2	57.262	7348	53	-0.036	0.302	0.453	0.233	0.24	0.06	0.013	93.25	1.91	4.56722
443	GC_59_EKDN230015452-1A_HFV3LDSX7_L4_1_SemiBin_8	3.9305	59	59	0	0	0	0	1	0	0	0	0	0	Herbicide	1	59.227	0.75	43.834	8350	38	-0.04	0.304	0.447	0.367	0.147	0.04	0	72.06	0.76	4.56722
444	GC_59_EKDN230015452-1A_HFV3LDSX7_L4_1_SemiBin_12	4.74231	59	59	0	0	0	0	1	0	0	0	0	0	Herbicide	1	59.227	0.75	43.834	8350	38	-0.04	0.304	0.447	0.367	0.147	0.04	0	70.96	1.32	4.56722
445	GC_59_EKDN230015452-1A_HFV3LDSX7_L4_1_SemiBin_6	2.92337	59	59	0	0	0	0	1	0	0	0	0	0	Herbicide	1	59.227	0.75	43.834	8350	38	-0.04	0.304	0.447	0.367	0.147	0.04	0	76.05	0.17	4.56722
446	GC_59_EKDN230015452-1A_HFV3LDSX7_L4_1_SemiBin_14	5.34913	59	59	0	0	0	0	1	0	0	0	0	0	Herbicide	1	59.227	0.75	43.834	8350	38	-0.04	0.304	0.447	0.367	0.147	0.04	0	62.23	1.91	4.56722
447	GC_59_EKDN230015452-1A_HFV3LDSX7_L4_1_SemiBin_9	4.38917	59	59	0	0	0	0	1	0	0	0	0	0	Herbicide	1	59.227	0.75	43.834	8350	38	-0.04	0.304	0.447	0.367	0.147	0.04	0	54.69	0.22	4.56722
448	GC_59_EKDN230015452-1A_HFV3LDSX7_L4_1_SemiBin_15	5.40493	59	59	0	0	0	0	1	0	0	0	0	0	Herbicide	1	59.227	0.75	43.834	8350	38	-0.04	0.304	0.447	0.367	0.147	0.04	0	59.2	1.09	4.56722
449	GC_59_EKDN230015452-1A_HFV3LDSX7_L4_1_SemiBin_1	5.04786	59	59	0	0	0	0	1	0	0	0	0	0	Herbicide	1	59.227	0.75	43.834	8350	38	-0.04	0.304	0.447	0.367	0.147	0.04	0	79.43	1.43	4.56722
450	GC_59_EKDN230015452-1A_HFV3LDSX7_L4_1_SemiBin_5	6.35287	59	59	0	0	0	0	1	0	0	0	0	0	Herbicide	1	59.227	0.75	43.834	8350	38	-0.04	0.304	0.447	0.367	0.147	0.04	0	58.97	1.79	4.56722
451	GC_59_EKDN230015452-1A_HFV3LDSX7_L4_1_SemiBin_0	3.85404	59	59	0	0	0	0	1	0	0	0	0	0	Herbicide	1	59.227	0.75	43.834	8350	38	-0.04	0.304	0.447	0.367	0.147	0.04	0	94.08	1.32	4.56722
452	GC_61_EKDN230015453-1A_HFV3LDSX7_L4_1_SemiBin_14	5.10154	61	61	0	0	0	0	0	1	0	0	0	0	Antibiotics	1	62.551	1	57.898	6012	35	-0.081	0.29	0.487	0.26	0.24	0.013	0	59.21	0.63	4.56722
453	GC_61_EKDN230015453-1A_HFV3LDSX7_L4_1_SemiBin_16	5.11066	61	61	0	0	0	0	0	1	0	0	0	0	Antibiotics	1	62.551	1	57.898	6012	35	-0.081	0.29	0.487	0.26	0.24	0.013	0	62.01	6.15	4.56722
454	GC_61_EKDN230015453-1A_HFV3LDSX7_L4_1_SemiBin_0	5.21455	61	61	0	0	0	0	0	1	0	0	0	0	Antibiotics	1	62.551	1	57.898	6012	35	-0.081	0.29	0.487	0.26	0.24	0.013	0	81.69	0.08	4.56722
455	GC_61_EKDN230015453-1A_HFV3LDSX7_L4_1_SemiBin_18	4.83096	61	61	0	0	0	0	0	1	0	0	0	0	Antibiotics	1	62.551	1	57.898	6012	35	-0.081	0.29	0.487	0.26	0.24	0.013	0	57.24	0.49	4.56722
456	GC_61_EKDN230015453-1A_HFV3LDSX7_L4_1_SemiBin_10	4.08563	61	61	0	0	0	0	0	1	0	0	0	0	Antibiotics	1	62.551	1	57.898	6012	35	-0.081	0.29	0.487	0.26	0.24	0.013	0	80.43	0.28	4.56722
457	GC_61_EKDN230015453-1A_HFV3LDSX7_L4_1_SemiBin_4	6.26608	61	61	0	0	0	0	0	1	0	0	0	0	Antibiotics	1	62.551	1	57.898	6012	35	-0.081	0.29	0.487	0.26	0.24	0.013	0	52.49	1.52	4.56722
458	GC_61_EKDN230015453-1A_HFV3LDSX7_L4_1_SemiBin_8	3.64139	61	61	0	0	0	0	0	1	0	0	0	0	Antibiotics	1	62.551	1	57.898	6012	35	-0.081	0.29	0.487	0.26	0.24	0.013	0	82.76	0.57	4.56722
459	GC_61_EKDN230015453-1A_HFV3LDSX7_L4_1_SemiBin_3	5.19293	61	61	0	0	0	0	0	1	0	0	0	0	Antibiotics	1	62.551	1	57.898	6012	35	-0.081	0.29	0.487	0.26	0.24	0.013	0	73.44	0.72	4.56722
460	GC_61_EKDN230015453-1A_HFV3LDSX7_L4_1_SemiBin_1	4.10444	61	61	0	0	0	0	0	1	0	0	0	0	Antibiotics	1	62.551	1	57.898	6012	35	-0.081	0.29	0.487	0.26	0.24	0.013	0	87.51	1.38	4.56722
461	GC_61_EKDN230015453-1A_HFV3LDSX7_L4_1_SemiBin_5	2.87054	61	61	0	0	0	0	0	1	0	0	0	0	Antibiotics	1	62.551	1	57.898	6012	35	-0.081	0.29	0.487	0.26	0.24	0.013	0	83.23	0.94	4.56722
462	GC_62_EKDN230015454-1A_HF5F7DSX7_L2_1_SemiBin_13	3.27367	62	62	0	0	0	0	0	1	0	0	0	0	Antibiotics	1	57.769	1	37.575	8684	33	-0.089	0.337	0.4	0.333	0.26	0.007	0	72.39	1.14	4.56722
463	GC_62_EKDN230015454-1A_HF5F7DSX7_L2_1_SemiBin_5	6.48989	62	62	0	0	0	0	0	1	0	0	0	0	Antibiotics	1	57.769	1	37.575	8684	33	-0.089	0.337	0.4	0.333	0.26	0.007	0	51.13	1.18	4.56722
464	GC_62_EKDN230015454-1A_HF5F7DSX7_L2_1_SemiBin_24	5.03261	62	62	0	0	0	0	0	1	0	0	0	0	Antibiotics	1	57.769	1	37.575	8684	33	-0.089	0.337	0.4	0.333	0.26	0.007	0	61.03	0.29	4.56722
465	GC_62_EKDN230015454-1A_HF5F7DSX7_L2_1_SemiBin_0	5.27989	62	62	0	0	0	0	0	1	0	0	0	0	Antibiotics	1	57.769	1	37.575	8684	33	-0.089	0.337	0.4	0.333	0.26	0.007	0	83.05	0.28	4.56722
466	GC_62_EKDN230015454-1A_HF5F7DSX7_L2_1_SemiBin_7	4.09275	62	62	0	0	0	0	0	1	0	0	0	0	Antibiotics	1	57.769	1	37.575	8684	33	-0.089	0.337	0.4	0.333	0.26	0.007	0	80.31	0.14	4.56722
467	GC_62_EKDN230015454-1A_HF5F7DSX7_L2_1_SemiBin_8	4.66638	62	62	0	0	0	0	0	1	0	0	0	0	Antibiotics	1	57.769	1	37.575	8684	33	-0.089	0.337	0.4	0.333	0.26	0.007	0	84.48	0.1	4.56722
468	GC_62_EKDN230015454-1A_HF5F7DSX7_L2_1_SemiBin_11	4.67953	62	62	0	0	0	0	0	1	0	0	0	0	Antibiotics	1	57.769	1	37.575	8684	33	-0.089	0.337	0.4	0.333	0.26	0.007	0	75.44	3.3	4.56722
469	GC_62_EKDN230015454-1A_HF5F7DSX7_L2_1_SemiBin_9	3.84198	62	62	0	0	0	0	0	1	0	0	0	0	Antibiotics	1	57.769	1	37.575	8684	33	-0.089	0.337	0.4	0.333	0.26	0.007	0	75.03	0.66	4.56722
470	GC_62_EKDN230015454-1A_HF5F7DSX7_L2_1_SemiBin_1	5.15771	62	62	0	0	0	0	0	1	0	0	0	0	Antibiotics	1	57.769	1	37.575	8684	33	-0.089	0.337	0.4	0.333	0.26	0.007	0	74.71	0.56	4.56722
471	GC_62_EKDN230015454-1A_HF5F7DSX7_L2_1_SemiBin_4	2.92872	62	62	0	0	0	0	0	1	0	0	0	0	Antibiotics	1	57.769	1	37.575	8684	33	-0.089	0.337	0.4	0.333	0.26	0.007	0	82.74	2.89	4.56722
472	GC_64_EKDN230015455-1A_HFV3LDSX7_L4_1_SemiBin_8	6.03679	64	64	0	0	0	0	0	1	0	0	0	0	Antibiotics	1	60.426	1	51.763	8350	23	-0.028	0.295	0.427	0.233	0.307	0.033	0	50.53	1.91	4.56722
473	GC_64_EKDN230015455-1A_HFV3LDSX7_L4_1_SemiBin_9	4.26193	64	64	0	0	0	0	0	1	0	0	0	0	Antibiotics	1	60.426	1	51.763	8350	23	-0.028	0.295	0.427	0.233	0.307	0.033	0	77.78	0.11	4.56722
474	GC_64_EKDN230015455-1A_HFV3LDSX7_L4_1_SemiBin_2	3.93481	64	64	0	0	0	0	0	1	0	0	0	0	Antibiotics	1	60.426	1	51.763	8350	23	-0.028	0.295	0.427	0.233	0.307	0.033	0	90.23	1.41	4.56722
475	GC_64_EKDN230015455-1A_HFV3LDSX7_L4_1_SemiBin_12	5.414	64	64	0	0	0	0	0	1	0	0	0	0	Antibiotics	1	60.426	1	51.763	8350	23	-0.028	0.295	0.427	0.233	0.307	0.033	0	61.06	0.21	4.56722
476	GC_64_EKDN230015455-1A_HFV3LDSX7_L4_1_SemiBin_14	5.89462	64	64	0	0	0	0	0	1	0	0	0	0	Antibiotics	1	60.426	1	51.763	8350	23	-0.028	0.295	0.427	0.233	0.307	0.033	0	69.89	0	4.56722
477	GC_64_EKDN230015455-1A_HFV3LDSX7_L4_1_SemiBin_10	3.85464	64	64	0	0	0	0	0	1	0	0	0	0	Antibiotics	1	60.426	1	51.763	8350	23	-0.028	0.295	0.427	0.233	0.307	0.033	0	86.47	2.14	4.56722
478	GC_64_EKDN230015455-1A_HFV3LDSX7_L4_1_SemiBin_22	4.01633	64	64	0	0	0	0	0	1	0	0	0	0	Antibiotics	1	60.426	1	51.763	8350	23	-0.028	0.295	0.427	0.233	0.307	0.033	0	60.64	0.44	4.56722
479	GC_64_EKDN230015455-1A_HFV3LDSX7_L4_1_SemiBin_6	2.98973	64	64	0	0	0	0	0	1	0	0	0	0	Antibiotics	1	60.426	1	51.763	8350	23	-0.028	0.295	0.427	0.233	0.307	0.033	0	85.81	3.37	4.56722
480	GC_64_EKDN230015455-1A_HFV3LDSX7_L4_1_SemiBin_17	4.62304	64	64	0	0	0	0	0	1	0	0	0	0	Antibiotics	1	60.426	1	51.763	8350	23	-0.028	0.295	0.427	0.233	0.307	0.033	0	78.2	0.02	4.56722
481	GC_64_EKDN230015455-1A_HFV3LDSX7_L4_1_SemiBin_0	4.91064	64	64	0	0	0	0	0	1	0	0	0	0	Antibiotics	1	60.426	1	51.763	8350	23	-0.028	0.295	0.427	0.233	0.307	0.033	0	78.65	0.97	4.56722
482	GC_64_EKDN230015455-1A_HFV3LDSX7_L4_1_SemiBin_1	5.28891	64	64	0	0	0	0	0	1	0	0	0	0	Antibiotics	1	60.426	1	51.763	8350	23	-0.028	0.295	0.427	0.233	0.307	0.033	0	79.69	0.09	4.56722
483	GC_64_EKDN230015455-1A_HFV3LDSX7_L4_1_SemiBin_5	6.14579	64	64	0	0	0	0	0	1	0	0	0	0	Antibiotics	1	60.426	1	51.763	8350	23	-0.028	0.295	0.427	0.233	0.307	0.033	0	54.86	0.51	4.56722
484	GC_65_EKDN230015456-1A_HFV3LDSX7_L4_1_SemiBin_20	3.44891	65	65	0	0	0	0	0	1	0	0	0	0	Antibiotics	1	56.78	0.75	46.393	10521	35	-0.082	0.289	0.38	0.393	0.22	0.007	0	71.21	0.37	4.56722
485	GC_65_EKDN230015456-1A_HFV3LDSX7_L4_1_SemiBin_21	4.38093	65	65	0	0	0	0	0	1	0	0	0	0	Antibiotics	1	56.78	0.75	46.393	10521	35	-0.082	0.289	0.38	0.393	0.22	0.007	0	62.99	1.22	4.56722
486	GC_65_EKDN230015456-1A_HFV3LDSX7_L4_1_SemiBin_37	4.53231	65	65	0	0	0	0	0	1	0	0	0	0	Antibiotics	1	56.78	0.75	46.393	10521	35	-0.082	0.289	0.38	0.393	0.22	0.007	0	58.84	0.24	4.56722
487	GC_65_EKDN230015456-1A_HFV3LDSX7_L4_1_SemiBin_17	4.20366	65	65	0	0	0	0	0	1	0	0	0	0	Antibiotics	1	56.78	0.75	46.393	10521	35	-0.082	0.289	0.38	0.393	0.22	0.007	0	76.3	0.12	4.56722
488	GC_65_EKDN230015456-1A_HFV3LDSX7_L4_1_SemiBin_14	4.79137	65	65	0	0	0	0	0	1	0	0	0	0	Antibiotics	1	56.78	0.75	46.393	10521	35	-0.082	0.289	0.38	0.393	0.22	0.007	0	53.29	1.69	4.56722
489	GC_65_EKDN230015456-1A_HFV3LDSX7_L4_1_SemiBin_4	5.32007	65	65	0	0	0	0	0	1	0	0	0	0	Antibiotics	1	56.78	0.75	46.393	10521	35	-0.082	0.289	0.38	0.393	0.22	0.007	0	76.15	1.14	4.56722
490	GC_65_EKDN230015456-1A_HFV3LDSX7_L4_1_SemiBin_27	6.16849	65	65	0	0	0	0	0	1	0	0	0	0	Antibiotics	1	56.78	0.75	46.393	10521	35	-0.082	0.289	0.38	0.393	0.22	0.007	0	51.7	2.51	4.56722
491	GC_65_EKDN230015456-1A_HFV3LDSX7_L4_1_SemiBin_13	2.88331	65	65	0	0	0	0	0	1	0	0	0	0	Antibiotics	1	56.78	0.75	46.393	10521	35	-0.082	0.289	0.38	0.393	0.22	0.007	0	87.33	0.11	4.56722
492	GC_65_EKDN230015456-1A_HFV3LDSX7_L4_1_SemiBin_1	6.28714	65	65	0	0	0	0	0	1	0	0	0	0	Antibiotics	1	56.78	0.75	46.393	10521	35	-0.082	0.289	0.38	0.393	0.22	0.007	0	93.17	0.65	4.56722
493	GC_65_EKDN230015456-1A_HFV3LDSX7_L4_1_SemiBin_2	5.09013	65	65	0	0	0	0	0	1	0	0	0	0	Antibiotics	1	56.78	0.75	46.393	10521	35	-0.082	0.289	0.38	0.393	0.22	0.007	0	80.4	0.15	4.56722
494	GC_65_EKDN230015456-1A_HFV3LDSX7_L4_1_SemiBin_6	4.65203	65	65	0	0	0	0	0	1	0	0	0	0	Antibiotics	1	56.78	0.75	46.393	10521	35	-0.082	0.289	0.38	0.393	0.22	0.007	0	83.37	0.05	4.56722
495	GC_65_EKDN230015456-1A_HFV3LDSX7_L4_1_SemiBin_5	6.86953	65	65	0	0	0	0	0	1	0	0	0	0	Antibiotics	1	56.78	0.75	46.393	10521	35	-0.082	0.289	0.38	0.393	0.22	0.007	0	50.38	0.06	4.56722
496	GC_65_EKDN230015456-1A_HFV3LDSX7_L4_1_SemiBin_0	5.37015	65	65	0	0	0	0	0	1	0	0	0	0	Antibiotics	1	56.78	0.75	46.393	10521	35	-0.082	0.289	0.38	0.393	0.22	0.007	0	98.42	0.32	4.56722
497	GC_68_EKDN230015457-1A_HFV3LDSX7_L4_1_SemiBin_19	5.09633	68	68	0	0	0	0	0	1	0	0	0	0	Antibiotics	1	63.291	1	57.482	17702	39	-0.059	0.316	0.44	0.32	0.173	0.067	0	64.36	2.87	4.56722
498	GC_68_EKDN230015457-1A_HFV3LDSX7_L4_1_SemiBin_36	3.42284	68	68	0	0	0	0	0	1	0	0	0	0	Antibiotics	1	63.291	1	57.482	17702	39	-0.059	0.316	0.44	0.32	0.173	0.067	0	60.14	9.53	4.56722
499	GC_68_EKDN230015457-1A_HFV3LDSX7_L4_1_SemiBin_18	5.18951	68	68	0	0	0	0	0	1	0	0	0	0	Antibiotics	1	63.291	1	57.482	17702	39	-0.059	0.316	0.44	0.32	0.173	0.067	0	69.17	1.29	4.56722
500	GC_68_EKDN230015457-1A_HFV3LDSX7_L4_1_SemiBin_16	4.74705	68	68	0	0	0	0	0	1	0	0	0	0	Antibiotics	1	63.291	1	57.482	17702	39	-0.059	0.316	0.44	0.32	0.173	0.067	0	78.05	0.08	4.56722
501	GC_68_EKDN230015457-1A_HFV3LDSX7_L4_1_SemiBin_8	4.0016	68	68	0	0	0	0	0	1	0	0	0	0	Antibiotics	1	63.291	1	57.482	17702	39	-0.059	0.316	0.44	0.32	0.173	0.067	0	81.91	0.04	4.56722
502	GC_68_EKDN230015457-1A_HFV3LDSX7_L4_1_SemiBin_2	4.0007	68	68	0	0	0	0	0	1	0	0	0	0	Antibiotics	1	63.291	1	57.482	17702	39	-0.059	0.316	0.44	0.32	0.173	0.067	0	84.3	0.22	4.56722
503	GC_68_EKDN230015457-1A_HFV3LDSX7_L4_1_SemiBin_15	5.46997	68	68	0	0	0	0	0	1	0	0	0	0	Antibiotics	1	63.291	1	57.482	17702	39	-0.059	0.316	0.44	0.32	0.173	0.067	0	71.27	2.71	4.56722
504	GC_68_EKDN230015457-1A_HFV3LDSX7_L4_1_SemiBin_20	7.22394	68	68	0	0	0	0	0	1	0	0	0	0	Antibiotics	1	63.291	1	57.482	17702	39	-0.059	0.316	0.44	0.32	0.173	0.067	0	51.01	0.68	4.56722
505	GC_68_EKDN230015457-1A_HFV3LDSX7_L4_1_SemiBin_1	6.4488	68	68	0	0	0	0	0	1	0	0	0	0	Antibiotics	1	63.291	1	57.482	17702	39	-0.059	0.316	0.44	0.32	0.173	0.067	0	93.13	0.2	4.56722
506	GC_68_EKDN230015457-1A_HFV3LDSX7_L4_1_SemiBin_9	6.68122	68	68	0	0	0	0	0	1	0	0	0	0	Antibiotics	1	63.291	1	57.482	17702	39	-0.059	0.316	0.44	0.32	0.173	0.067	0	54.15	1.1	4.56722
507	GC_68_EKDN230015457-1A_HFV3LDSX7_L4_1_SemiBin_5	4.61289	68	68	0	0	0	0	0	1	0	0	0	0	Antibiotics	1	63.291	1	57.482	17702	39	-0.059	0.316	0.44	0.32	0.173	0.067	0	88.93	0.85	4.56722
508	GC_68_EKDN230015457-1A_HFV3LDSX7_L4_1_SemiBin_0	4.04229	68	68	0	0	0	0	0	1	0	0	0	0	Antibiotics	1	63.291	1	57.482	17702	39	-0.059	0.316	0.44	0.32	0.173	0.067	0	87.51	1.33	4.56722
509	GC_68_EKDN230015457-1A_HFV3LDSX7_L4_1_SemiBin_3	5.25957	68	68	0	0	0	0	0	1	0	0	0	0	Antibiotics	1	63.291	1	57.482	17702	39	-0.059	0.316	0.44	0.32	0.173	0.067	0	85.15	0.73	4.56722
510	GC_69_EKDN230015458-1A_HFV3LDSX7_L4_1_SemiBin_17	5.12764	69	69	0	0	0	0	0	0	1	0	0	0	Fungicide	1	59.664	0.5	73.15	7682	22	-0.063	0.352	0.208	0.315	0.456	0.021	0	61.56	1.88	4.56722
511	GC_69_EKDN230015458-1A_HFV3LDSX7_L4_1_SemiBin_33	4.21779	69	69	0	0	0	0	0	0	1	0	0	0	Fungicide	1	59.664	0.5	73.15	7682	22	-0.063	0.352	0.208	0.315	0.456	0.021	0	51.1	6.64	4.56722
512	GC_69_EKDN230015458-1A_HFV3LDSX7_L4_1_SemiBin_2	5.70286	69	69	0	0	0	0	0	0	1	0	0	0	Fungicide	1	59.664	0.5	73.15	7682	22	-0.063	0.352	0.208	0.315	0.456	0.021	0	69.52	1.98	4.56722
513	GC_69_EKDN230015458-1A_HFV3LDSX7_L4_1_SemiBin_10	5.29018	69	69	0	0	0	0	0	0	1	0	0	0	Fungicide	1	59.664	0.5	73.15	7682	22	-0.063	0.352	0.208	0.315	0.456	0.021	0	61.58	0.52	4.56722
514	GC_69_EKDN230015458-1A_HFV3LDSX7_L4_1_SemiBin_1	4.02913	69	69	0	0	0	0	0	0	1	0	0	0	Fungicide	1	59.664	0.5	73.15	7682	22	-0.063	0.352	0.208	0.315	0.456	0.021	0	80.31	0.44	4.56722
515	GC_69_EKDN230015458-1A_HFV3LDSX7_L4_1_SemiBin_21	3.18761	69	69	0	0	0	0	0	0	1	0	0	0	Fungicide	1	59.664	0.5	73.15	7682	22	-0.063	0.352	0.208	0.315	0.456	0.021	0	51.68	0.13	4.56722
516	GC_69_EKDN230015458-1A_HFV3LDSX7_L4_1_SemiBin_9	3.16393	69	69	0	0	0	0	0	0	1	0	0	0	Fungicide	1	59.664	0.5	73.15	7682	22	-0.063	0.352	0.208	0.315	0.456	0.021	0	71.29	0.87	4.56722
517	GC_69_EKDN230015458-1A_HFV3LDSX7_L4_1_SemiBin_11	6.19873	69	69	0	0	0	0	0	0	1	0	0	0	Fungicide	1	59.664	0.5	73.15	7682	22	-0.063	0.352	0.208	0.315	0.456	0.021	0	52.07	7.98	4.56722
518	GC_69_EKDN230015458-1A_HFV3LDSX7_L4_1_SemiBin_18	4.2672	69	69	0	0	0	0	0	0	1	0	0	0	Fungicide	1	59.664	0.5	73.15	7682	22	-0.063	0.352	0.208	0.315	0.456	0.021	0	60.5	0.91	4.56722
519	GC_69_EKDN230015458-1A_HFV3LDSX7_L4_1_SemiBin_8	3.06307	69	69	0	0	0	0	0	0	1	0	0	0	Fungicide	1	59.664	0.5	73.15	7682	22	-0.063	0.352	0.208	0.315	0.456	0.021	0	52.19	7.78	4.56722
520	GC_69_EKDN230015458-1A_HFV3LDSX7_L4_1_SemiBin_3	6.6048	69	69	0	0	0	0	0	0	1	0	0	0	Fungicide	1	59.664	0.5	73.15	7682	22	-0.063	0.352	0.208	0.315	0.456	0.021	0	50.02	0.09	4.56722
521	GC_69_EKDN230015458-1A_HFV3LDSX7_L4_1_SemiBin_0	4.04529	69	69	0	0	0	0	0	0	1	0	0	0	Fungicide	1	59.664	0.5	73.15	7682	22	-0.063	0.352	0.208	0.315	0.456	0.021	0	91.79	3.26	4.56722
522	GC_6_EKDN230015420-1A_HFV3LDSX7_L3_1_SemiBin_15	6.12775	6	6	0	0	0	0	0	0	0	0	0	0	Control	0	57.143	1	60.5	11189	37	-0.095	0.295	0.387	0.387	0.18	0.047	0	52.82	0.29	4.56722
523	GC_6_EKDN230015420-1A_HFV3LDSX7_L3_1_SemiBin_3	4.57104	6	6	0	0	0	0	0	0	0	0	0	0	Control	0	57.143	1	60.5	11189	37	-0.095	0.295	0.387	0.387	0.18	0.047	0	83.17	2.19	4.56722
524	GC_6_EKDN230015420-1A_HFV3LDSX7_L3_1_SemiBin_9	5.84494	6	6	0	0	0	0	0	0	0	0	0	0	Control	0	57.143	1	60.5	11189	37	-0.095	0.295	0.387	0.387	0.18	0.047	0	63.27	2.01	4.56722
525	GC_6_EKDN230015420-1A_HFV3LDSX7_L3_1_SemiBin_19	7.33813	6	6	0	0	0	0	0	0	0	0	0	0	Control	0	57.143	1	60.5	11189	37	-0.095	0.295	0.387	0.387	0.18	0.047	0	53.9	0.6	4.56722
526	GC_6_EKDN230015420-1A_HFV3LDSX7_L3_1_SemiBin_2	3.90175	6	6	0	0	0	0	0	0	0	0	0	0	Control	0	57.143	1	60.5	11189	37	-0.095	0.295	0.387	0.387	0.18	0.047	0	92.04	0.18	4.56722
527	GC_6_EKDN230015420-1A_HFV3LDSX7_L3_1_SemiBin_6	4.55784	6	6	0	0	0	0	0	0	0	0	0	0	Control	0	57.143	1	60.5	11189	37	-0.095	0.295	0.387	0.387	0.18	0.047	0	89.3	0.67	4.56722
528	GC_6_EKDN230015420-1A_HFV3LDSX7_L3_1_SemiBin_17	5.93354	6	6	0	0	0	0	0	0	0	0	0	0	Control	0	57.143	1	60.5	11189	37	-0.095	0.295	0.387	0.387	0.18	0.047	0	63.46	0.52	4.56722
529	GC_6_EKDN230015420-1A_HFV3LDSX7_L3_1_SemiBin_53	3.19383	6	6	0	0	0	0	0	0	0	0	0	0	Control	0	57.143	1	60.5	11189	37	-0.095	0.295	0.387	0.387	0.18	0.047	0	59.63	8.02	4.56722
530	GC_6_EKDN230015420-1A_HFV3LDSX7_L3_1_SemiBin_1	4.39166	6	6	0	0	0	0	0	0	0	0	0	0	Control	0	57.143	1	60.5	11189	37	-0.095	0.295	0.387	0.387	0.18	0.047	0	55.05	2.45	4.56722
531	GC_6_EKDN230015420-1A_HFV3LDSX7_L3_1_SemiBin_16	3.77477	6	6	0	0	0	0	0	0	0	0	0	0	Control	0	57.143	1	60.5	11189	37	-0.095	0.295	0.387	0.387	0.18	0.047	0	68.1	2.68	4.56722
532	GC_6_EKDN230015420-1A_HFV3LDSX7_L3_1_SemiBin_14	4.26956	6	6	0	0	0	0	0	0	0	0	0	0	Control	0	57.143	1	60.5	11189	37	-0.095	0.295	0.387	0.387	0.18	0.047	0	71.21	0.12	4.56722
533	GC_6_EKDN230015420-1A_HFV3LDSX7_L3_1_SemiBin_20	9.00233	6	6	0	0	0	0	0	0	0	0	0	0	Control	0	57.143	1	60.5	11189	37	-0.095	0.295	0.387	0.387	0.18	0.047	0	57.7	0.86	4.56722
534	GC_6_EKDN230015420-1A_HFV3LDSX7_L3_1_SemiBin_12	5.15508	6	6	0	0	0	0	0	0	0	0	0	0	Control	0	57.143	1	60.5	11189	37	-0.095	0.295	0.387	0.387	0.18	0.047	0	68.01	0.08	4.56722
535	GC_6_EKDN230015420-1A_HFV3LDSX7_L3_1_SemiBin_27	4.10572	6	6	0	0	0	0	0	0	0	0	0	0	Control	0	57.143	1	60.5	11189	37	-0.095	0.295	0.387	0.387	0.18	0.047	0	66.11	0.06	4.56722
536	GC_6_EKDN230015420-1A_HFV3LDSX7_L3_1_SemiBin_10	2.91932	6	6	0	0	0	0	0	0	0	0	0	0	Control	0	57.143	1	60.5	11189	37	-0.095	0.295	0.387	0.387	0.18	0.047	0	81.5	3.65	4.56722
537	GC_6_EKDN230015420-1A_HFV3LDSX7_L3_1_SemiBin_22	3.17006	6	6	0	0	0	0	0	0	0	0	0	0	Control	0	57.143	1	60.5	11189	37	-0.095	0.295	0.387	0.387	0.18	0.047	0	78.58	2.08	4.56722
538	GC_6_EKDN230015420-1A_HFV3LDSX7_L3_1_SemiBin_18	5.13514	6	6	0	0	0	0	0	0	0	0	0	0	Control	0	57.143	1	60.5	11189	37	-0.095	0.295	0.387	0.387	0.18	0.047	0	70.95	0.67	4.56722
539	GC_6_EKDN230015420-1A_HFV3LDSX7_L3_1_SemiBin_0	4.03238	6	6	0	0	0	0	0	0	0	0	0	0	Control	0	57.143	1	60.5	11189	37	-0.095	0.295	0.387	0.387	0.18	0.047	0	92.73	1.62	4.56722
540	GC_71_EKDN230015459-1A_HFV3LDSX7_L4_1_SemiBin_10	5.04392	71	71	0	0	0	0	0	0	1	0	0	0	Fungicide	1	57.741	0.75	52.401	10688	25	-0.01	0.428	0.18	0.46	0.333	0.027	0	61.18	0.72	4.56722
541	GC_71_EKDN230015459-1A_HFV3LDSX7_L4_1_SemiBin_23	4.10384	71	71	0	0	0	0	0	0	1	0	0	0	Fungicide	1	57.741	0.75	52.401	10688	25	-0.01	0.428	0.18	0.46	0.333	0.027	0	65.5	1.4	4.56722
542	GC_71_EKDN230015459-1A_HFV3LDSX7_L4_1_SemiBin_30	3.24998	71	71	0	0	0	0	0	0	1	0	0	0	Fungicide	1	57.741	0.75	52.401	10688	25	-0.01	0.428	0.18	0.46	0.333	0.027	0	57.57	0.11	4.56722
543	GC_71_EKDN230015459-1A_HFV3LDSX7_L4_1_SemiBin_1	5.2164	71	71	0	0	0	0	0	0	1	0	0	0	Fungicide	1	57.741	0.75	52.401	10688	25	-0.01	0.428	0.18	0.46	0.333	0.027	0	78.85	2.97	4.56722
544	GC_71_EKDN230015459-1A_HFV3LDSX7_L4_1_SemiBin_11	7.5327	71	71	0	0	0	0	0	0	1	0	0	0	Fungicide	1	57.741	0.75	52.401	10688	25	-0.01	0.428	0.18	0.46	0.333	0.027	0	54.95	0.17	4.56722
545	GC_71_EKDN230015459-1A_HFV3LDSX7_L4_1_SemiBin_5	3.55753	71	71	0	0	0	0	0	0	1	0	0	0	Fungicide	1	57.741	0.75	52.401	10688	25	-0.01	0.428	0.18	0.46	0.333	0.027	0	83.39	0.21	4.56722
546	GC_71_EKDN230015459-1A_HFV3LDSX7_L4_1_SemiBin_21	5.98024	71	71	0	0	0	0	0	0	1	0	0	0	Fungicide	1	57.741	0.75	52.401	10688	25	-0.01	0.428	0.18	0.46	0.333	0.027	0	52.72	0.4	4.56722
547	GC_71_EKDN230015459-1A_HFV3LDSX7_L4_1_SemiBin_3	3.82074	71	71	0	0	0	0	0	0	1	0	0	0	Fungicide	1	57.741	0.75	52.401	10688	25	-0.01	0.428	0.18	0.46	0.333	0.027	0	50.94	0.48	4.56722
548	GC_71_EKDN230015459-1A_HFV3LDSX7_L4_1_SemiBin_7	4.49261	71	71	0	0	0	0	0	0	1	0	0	0	Fungicide	1	57.741	0.75	52.401	10688	25	-0.01	0.428	0.18	0.46	0.333	0.027	0	78.99	4.65	4.56722
549	GC_71_EKDN230015459-1A_HFV3LDSX7_L4_1_SemiBin_17	5.28471	71	71	0	0	0	0	0	0	1	0	0	0	Fungicide	1	57.741	0.75	52.401	10688	25	-0.01	0.428	0.18	0.46	0.333	0.027	0	58.31	3.11	4.56722
550	GC_71_EKDN230015459-1A_HFV3LDSX7_L4_1_SemiBin_0	4.00514	71	71	0	0	0	0	0	0	1	0	0	0	Fungicide	1	57.741	0.75	52.401	10688	25	-0.01	0.428	0.18	0.46	0.333	0.027	0	91.91	1.48	4.56722
551	GC_71_EKDN230015459-1A_HFV3LDSX7_L4_1_SemiBin_15	3.03759	71	71	0	0	0	0	0	0	1	0	0	0	Fungicide	1	57.741	0.75	52.401	10688	25	-0.01	0.428	0.18	0.46	0.333	0.027	0	68.53	0.46	4.56722
552	GC_72_EKDN230015460-1A_HFV3LDSX7_L4_1_SemiBin_6	6.22788	72	72	0	0	0	0	0	0	1	0	0	0	Fungicide	1	60.581	0.5	68.918	5010	24	0.03	0.292	0.147	0.247	0.593	0.013	0	53.02	0.47	4.56722
553	GC_72_EKDN230015460-1A_HFV3LDSX7_L4_1_SemiBin_0	3.88148	72	72	0	0	0	0	0	0	1	0	0	0	Fungicide	1	60.581	0.5	68.918	5010	24	0.03	0.292	0.147	0.247	0.593	0.013	0	94.94	1.45	4.56722
554	GC_72_EKDN230015460-1A_HFV3LDSX7_L4_1_SemiBin_2	4.62893	72	72	0	0	0	0	0	0	1	0	0	0	Fungicide	1	60.581	0.5	68.918	5010	24	0.03	0.292	0.147	0.247	0.593	0.013	0	95.06	0.04	4.56722
555	GC_72_EKDN230015460-1A_HFV3LDSX7_L4_1_SemiBin_16	3.87913	72	72	0	0	0	0	0	0	1	0	0	0	Fungicide	1	60.581	0.5	68.918	5010	24	0.03	0.292	0.147	0.247	0.593	0.013	0	62.05	0	4.56722
556	GC_72_EKDN230015460-1A_HFV3LDSX7_L4_1_SemiBin_11	5.20593	72	72	0	0	0	0	0	0	1	0	0	0	Fungicide	1	60.581	0.5	68.918	5010	24	0.03	0.292	0.147	0.247	0.593	0.013	0	74.2	0.73	4.56722
557	GC_72_EKDN230015460-1A_HFV3LDSX7_L4_1_SemiBin_13	5.13383	72	72	0	0	0	0	0	0	1	0	0	0	Fungicide	1	60.581	0.5	68.918	5010	24	0.03	0.292	0.147	0.247	0.593	0.013	0	82.6	0.33	4.56722
558	GC_72_EKDN230015460-1A_HFV3LDSX7_L4_1_SemiBin_15	2.31638	72	72	0	0	0	0	0	0	1	0	0	0	Fungicide	1	60.581	0.5	68.918	5010	24	0.03	0.292	0.147	0.247	0.593	0.013	0	55.16	5.67	4.56722
559	GC_72_EKDN230015460-1A_HFV3LDSX7_L4_1_SemiBin_12	4.11164	72	72	0	0	0	0	0	0	1	0	0	0	Fungicide	1	60.581	0.5	68.918	5010	24	0.03	0.292	0.147	0.247	0.593	0.013	0	72.54	0.11	4.56722
560	GC_73_EKDN230015461-1A_HFV3LDSX7_L4_1_SemiBin_3	4.36369	73	73	0	0	0	0	0	0	1	0	0	0	Fungicide	1	61.317	0.75	37.742	8851	18	0.037	0.329	0.067	0.233	0.7	0	0	51.76	0.99	4.56722
561	GC_73_EKDN230015461-1A_HFV3LDSX7_L4_1_SemiBin_12	3.88498	73	73	0	0	0	0	0	0	1	0	0	0	Fungicide	1	61.317	0.75	37.742	8851	18	0.037	0.329	0.067	0.233	0.7	0	0	76.82	0.36	4.56722
562	GC_73_EKDN230015461-1A_HFV3LDSX7_L4_1_SemiBin_10	4.84151	73	73	0	0	0	0	0	0	1	0	0	0	Fungicide	1	61.317	0.75	37.742	8851	18	0.037	0.329	0.067	0.233	0.7	0	0	65.02	0.26	4.56722
563	GC_73_EKDN230015461-1A_HFV3LDSX7_L4_1_SemiBin_2	5.79147	73	73	0	0	0	0	0	0	1	0	0	0	Fungicide	1	61.317	0.75	37.742	8851	18	0.037	0.329	0.067	0.233	0.7	0	0	58.34	0.23	4.56722
564	GC_73_EKDN230015461-1A_HFV3LDSX7_L4_1_SemiBin_7	6.04902	73	73	0	0	0	0	0	0	1	0	0	0	Fungicide	1	61.317	0.75	37.742	8851	18	0.037	0.329	0.067	0.233	0.7	0	0	52.11	0.39	4.56722
565	GC_73_EKDN230015461-1A_HFV3LDSX7_L4_1_SemiBin_8	3.12294	73	73	0	0	0	0	0	0	1	0	0	0	Fungicide	1	61.317	0.75	37.742	8851	18	0.037	0.329	0.067	0.233	0.7	0	0	78.23	1.95	4.56722
566	GC_73_EKDN230015461-1A_HFV3LDSX7_L4_1_SemiBin_1	5.51043	73	73	0	0	0	0	0	0	1	0	0	0	Fungicide	1	61.317	0.75	37.742	8851	18	0.037	0.329	0.067	0.233	0.7	0	0	68.16	0.99	4.56722
567	GC_73_EKDN230015461-1A_HFV3LDSX7_L4_1_SemiBin_4	3.92479	73	73	0	0	0	0	0	0	1	0	0	0	Fungicide	1	61.317	0.75	37.742	8851	18	0.037	0.329	0.067	0.233	0.7	0	0	83.22	0.01	4.56722
568	GC_73_EKDN230015461-1A_HFV3LDSX7_L4_1_SemiBin_0	4.00769	73	73	0	0	0	0	0	0	1	0	0	0	Fungicide	1	61.317	0.75	37.742	8851	18	0.037	0.329	0.067	0.233	0.7	0	0	93.3	1.37	4.56722
569	GC_76_EKDN230015462-1A_HFV3LDSX7_L4_1_SemiBin_17	2.96825	76	76	0	0	0	0	0	0	1	0	0	0	Fungicide	1	59.2	1	47.08	10187	18	0.017	0.332	0.087	0.473	0.407	0.033	0	58.69	0.09	4.56722
570	GC_76_EKDN230015462-1A_HFV3LDSX7_L4_1_SemiBin_9	4.33965	76	76	0	0	0	0	0	0	1	0	0	0	Fungicide	1	59.2	1	47.08	10187	18	0.017	0.332	0.087	0.473	0.407	0.033	0	71.59	0.21	4.56722
571	GC_76_EKDN230015462-1A_HFV3LDSX7_L4_1_SemiBin_6	6.08789	76	76	0	0	0	0	0	0	1	0	0	0	Fungicide	1	59.2	1	47.08	10187	18	0.017	0.332	0.087	0.473	0.407	0.033	0	58.57	0.84	4.56722
572	GC_76_EKDN230015462-1A_HFV3LDSX7_L4_1_SemiBin_7	6.58543	76	76	0	0	0	0	0	0	1	0	0	0	Fungicide	1	59.2	1	47.08	10187	18	0.017	0.332	0.087	0.473	0.407	0.033	0	55.79	0.03	4.56722
573	GC_76_EKDN230015462-1A_HFV3LDSX7_L4_1_SemiBin_5	4.91021	76	76	0	0	0	0	0	0	1	0	0	0	Fungicide	1	59.2	1	47.08	10187	18	0.017	0.332	0.087	0.473	0.407	0.033	0	51.74	0.64	4.56722
574	GC_76_EKDN230015462-1A_HFV3LDSX7_L4_1_SemiBin_3	4.6301	76	76	0	0	0	0	0	0	1	0	0	0	Fungicide	1	59.2	1	47.08	10187	18	0.017	0.332	0.087	0.473	0.407	0.033	0	88.21	0.62	4.56722
575	GC_76_EKDN230015462-1A_HFV3LDSX7_L4_1_SemiBin_4	3.96775	76	76	0	0	0	0	0	0	1	0	0	0	Fungicide	1	59.2	1	47.08	10187	18	0.017	0.332	0.087	0.473	0.407	0.033	0	74.46	0.63	4.56722
576	GC_76_EKDN230015462-1A_HFV3LDSX7_L4_1_SemiBin_0	3.97824	76	76	0	0	0	0	0	0	1	0	0	0	Fungicide	1	59.2	1	47.08	10187	18	0.017	0.332	0.087	0.473	0.407	0.033	0	91.55	2.48	4.56722
577	GC_78_EKDN230015463-1A_HFV3LDSX7_L4_1_SemiBin_11	10.0917	78	78	0	0	0	0	0	0	0	1	0	0	Copper	1	56.41	1	26.197	6346	25	0.001	0.169	0.333	0.173	0.48	0.013	0	54.39	0.63	4.56722
578	GC_78_EKDN230015463-1A_HFV3LDSX7_L4_1_SemiBin_19	6.49419	78	78	0	0	0	0	0	0	0	1	0	0	Copper	1	56.41	1	26.197	6346	25	0.001	0.169	0.333	0.173	0.48	0.013	0	64.11	2.29	4.56722
579	GC_78_EKDN230015463-1A_HFV3LDSX7_L4_1_SemiBin_3	5.85746	78	78	0	0	0	0	0	0	0	1	0	0	Copper	1	56.41	1	26.197	6346	25	0.001	0.169	0.333	0.173	0.48	0.013	0	81.98	0.37	4.56722
580	GC_78_EKDN230015463-1A_HFV3LDSX7_L4_1_SemiBin_27	5.28958	78	78	0	0	0	0	0	0	0	1	0	0	Copper	1	56.41	1	26.197	6346	25	0.001	0.169	0.333	0.173	0.48	0.013	0	53.68	0.02	4.56722
581	GC_78_EKDN230015463-1A_HFV3LDSX7_L4_1_SemiBin_20	5.23899	78	78	0	0	0	0	0	0	0	1	0	0	Copper	1	56.41	1	26.197	6346	25	0.001	0.169	0.333	0.173	0.48	0.013	0	54.97	2.07	4.56722
582	GC_78_EKDN230015463-1A_HFV3LDSX7_L4_1_SemiBin_9	5.01388	78	78	0	0	0	0	0	0	0	1	0	0	Copper	1	56.41	1	26.197	6346	25	0.001	0.169	0.333	0.173	0.48	0.013	0	71.23	0.01	4.56722
583	GC_78_EKDN230015463-1A_HFV3LDSX7_L4_1_SemiBin_33	5.3301	78	78	0	0	0	0	0	0	0	1	0	0	Copper	1	56.41	1	26.197	6346	25	0.001	0.169	0.333	0.173	0.48	0.013	0	52.17	2.8	4.56722
584	GC_78_EKDN230015463-1A_HFV3LDSX7_L4_1_SemiBin_30	2.68577	78	78	0	0	0	0	0	0	0	1	0	0	Copper	1	56.41	1	26.197	6346	25	0.001	0.169	0.333	0.173	0.48	0.013	0	62.19	0.62	4.56722
585	GC_78_EKDN230015463-1A_HFV3LDSX7_L4_1_SemiBin_1	4.9025	78	78	0	0	0	0	0	0	0	1	0	0	Copper	1	56.41	1	26.197	6346	25	0.001	0.169	0.333	0.173	0.48	0.013	0	88.15	3.46	4.56722
586	GC_78_EKDN230015463-1A_HFV3LDSX7_L4_1_SemiBin_21	6.22696	78	78	0	0	0	0	0	0	0	1	0	0	Copper	1	56.41	1	26.197	6346	25	0.001	0.169	0.333	0.173	0.48	0.013	0	51.12	0.08	4.56722
587	GC_78_EKDN230015463-1A_HFV3LDSX7_L4_1_SemiBin_52	6.41013	78	78	0	0	0	0	0	0	0	1	0	0	Copper	1	56.41	1	26.197	6346	25	0.001	0.169	0.333	0.173	0.48	0.013	0	53.45	8.82	4.56722
588	GC_78_EKDN230015463-1A_HFV3LDSX7_L4_1_SemiBin_8	6.91869	78	78	0	0	0	0	0	0	0	1	0	0	Copper	1	56.41	1	26.197	6346	25	0.001	0.169	0.333	0.173	0.48	0.013	0	53.94	1.55	4.56722
589	GC_78_EKDN230015463-1A_HFV3LDSX7_L4_1_SemiBin_2	4.40614	78	78	0	0	0	0	0	0	0	1	0	0	Copper	1	56.41	1	26.197	6346	25	0.001	0.169	0.333	0.173	0.48	0.013	0	89.65	0.74	4.56722
590	GC_78_EKDN230015463-1A_HFV3LDSX7_L4_1_SemiBin_0	5.08885	78	78	0	0	0	0	0	0	0	1	0	0	Copper	1	56.41	1	26.197	6346	25	0.001	0.169	0.333	0.173	0.48	0.013	0	99.94	1.06	4.56722
591	GC_79_EKDN230015464-1A_HFV3LDSX7_L4_1_SemiBin_44	6.63798	79	79	0	0	0	0	0	0	0	1	0	0	Copper	1	68.24	0.5	25.938	5845	32	0.019	0.19	0.32	0.187	0.493	0	0	51.73	5.21	4.56722
592	GC_79_EKDN230015464-1A_HFV3LDSX7_L4_1_SemiBin_9	7.77356	79	79	0	0	0	0	0	0	0	1	0	0	Copper	1	68.24	0.5	25.938	5845	32	0.019	0.19	0.32	0.187	0.493	0	0	54.45	2.12	4.56722
593	GC_79_EKDN230015464-1A_HFV3LDSX7_L4_1_SemiBin_4	5.44809	79	79	0	0	0	0	0	0	0	1	0	0	Copper	1	68.24	0.5	25.938	5845	32	0.019	0.19	0.32	0.187	0.493	0	0	85.99	5.49	4.56722
594	GC_79_EKDN230015464-1A_HFV3LDSX7_L4_1_SemiBin_20	8.98767	79	79	0	0	0	0	0	0	0	1	0	0	Copper	1	68.24	0.5	25.938	5845	32	0.019	0.19	0.32	0.187	0.493	0	0	56.93	2.27	4.56722
595	GC_79_EKDN230015464-1A_HFV3LDSX7_L4_1_SemiBin_0	4.89879	79	79	0	0	0	0	0	0	0	1	0	0	Copper	1	68.24	0.5	25.938	5845	32	0.019	0.19	0.32	0.187	0.493	0	0	99.68	0.21	4.56722
596	GC_79_EKDN230015464-1A_HFV3LDSX7_L4_1_SemiBin_11	5.51876	79	79	0	0	0	0	0	0	0	1	0	0	Copper	1	68.24	0.5	25.938	5845	32	0.019	0.19	0.32	0.187	0.493	0	0	68.15	0.19	4.56722
597	GC_79_EKDN230015464-1A_HFV3LDSX7_L4_1_SemiBin_3	4.99546	79	79	0	0	0	0	0	0	0	1	0	0	Copper	1	68.24	0.5	25.938	5845	32	0.019	0.19	0.32	0.187	0.493	0	0	71.32	0.38	4.56722
598	GC_79_EKDN230015464-1A_HFV3LDSX7_L4_1_SemiBin_8	5.98931	79	79	0	0	0	0	0	0	0	1	0	0	Copper	1	68.24	0.5	25.938	5845	32	0.019	0.19	0.32	0.187	0.493	0	0	58.98	1.12	4.56722
599	GC_79_EKDN230015464-1A_HFV3LDSX7_L4_1_SemiBin_14	4.98827	79	79	0	0	0	0	0	0	0	1	0	0	Copper	1	68.24	0.5	25.938	5845	32	0.019	0.19	0.32	0.187	0.493	0	0	70.89	0.29	4.56722
600	GC_79_EKDN230015464-1A_HFV3LDSX7_L4_1_SemiBin_1	6.06436	79	79	0	0	0	0	0	0	0	1	0	0	Copper	1	68.24	0.5	25.938	5845	32	0.019	0.19	0.32	0.187	0.493	0	0	93.5	1.23	4.56722
601	GC_81_EKDN230015465-1A_HFV3LDSX7_L4_1_SemiBin_23	4.77733	81	81	0	0	0	0	0	0	0	1	0	0	Copper	1	56.522	1.5	33.283	5678	19	0.015	0.173	0.36	0.173	0.467	0	0	65.89	0.05	4.56722
602	GC_81_EKDN230015465-1A_HFV3LDSX7_L4_1_SemiBin_9	7.06036	81	81	0	0	0	0	0	0	0	1	0	0	Copper	1	56.522	1.5	33.283	5678	19	0.015	0.173	0.36	0.173	0.467	0	0	56.36	0.31	4.56722
603	GC_81_EKDN230015465-1A_HFV3LDSX7_L4_1_SemiBin_4	4.81317	81	81	0	0	0	0	0	0	0	1	0	0	Copper	1	56.522	1.5	33.283	5678	19	0.015	0.173	0.36	0.173	0.467	0	0	82.08	1	4.56722
604	GC_81_EKDN230015465-1A_HFV3LDSX7_L4_1_SemiBin_8	4.92231	81	81	0	0	0	0	0	0	0	1	0	0	Copper	1	56.522	1.5	33.283	5678	19	0.015	0.173	0.36	0.173	0.467	0	0	83.72	0.09	4.56722
605	GC_81_EKDN230015465-1A_HFV3LDSX7_L4_1_SemiBin_3	4.80018	81	81	0	0	0	0	0	0	0	1	0	0	Copper	1	56.522	1.5	33.283	5678	19	0.015	0.173	0.36	0.173	0.467	0	0	79.23	0.35	4.56722
606	GC_81_EKDN230015465-1A_HFV3LDSX7_L4_1_SemiBin_1	4.55183	81	81	0	0	0	0	0	0	0	1	0	0	Copper	1	56.522	1.5	33.283	5678	19	0.015	0.173	0.36	0.173	0.467	0	0	88.3	3.98	4.56722
607	GC_81_EKDN230015465-1A_HFV3LDSX7_L4_1_SemiBin_12	8.34781	81	81	0	0	0	0	0	0	0	1	0	0	Copper	1	56.522	1.5	33.283	5678	19	0.015	0.173	0.36	0.173	0.467	0	0	52.07	0.68	4.56722
608	GC_81_EKDN230015465-1A_HFV3LDSX7_L4_1_SemiBin_0	5.67237	81	81	0	0	0	0	0	0	0	1	0	0	Copper	1	56.522	1.5	33.283	5678	19	0.015	0.173	0.36	0.173	0.467	0	0	93.98	0.92	4.56722
609	GC_81_EKDN230015465-1A_HFV3LDSX7_L4_1_SemiBin_2	4.53418	81	81	0	0	0	0	0	0	0	1	0	0	Copper	1	56.522	1.5	33.283	5678	19	0.015	0.173	0.36	0.173	0.467	0	0	88.28	0.53	4.56722
610	GC_81_EKDN230015465-1A_HFV3LDSX7_L4_1_SemiBin_19	5.22963	81	81	0	0	0	0	0	0	0	1	0	0	Copper	1	56.522	1.5	33.283	5678	19	0.015	0.173	0.36	0.173	0.467	0	0	66.3	0.38	4.56722
611	GC_82b_EKDN230015466-1A_HFV3LDSX7_L4_1_SemiBin_20	7.04832	82	82	0	0	0	0	0	0	0	1	0	0	Copper	1	54.583	0.5	30.534	5344	19	0.008	0.201	0.36	0.18	0.44	0.02	0	57.39	6.87	4.56722
612	GC_82b_EKDN230015466-1A_HFV3LDSX7_L4_1_SemiBin_1	5.78562	82	82	0	0	0	0	0	0	0	1	0	0	Copper	1	54.583	0.5	30.534	5344	19	0.008	0.201	0.36	0.18	0.44	0.02	0	96.49	0.97	4.56722
613	GC_82b_EKDN230015466-1A_HFV3LDSX7_L4_1_SemiBin_6	5.43805	82	82	0	0	0	0	0	0	0	1	0	0	Copper	1	54.583	0.5	30.534	5344	19	0.008	0.201	0.36	0.18	0.44	0.02	0	55.4	0.14	4.56722
614	GC_82b_EKDN230015466-1A_HFV3LDSX7_L4_1_SemiBin_11	7.60579	82	82	0	0	0	0	0	0	0	1	0	0	Copper	1	54.583	0.5	30.534	5344	19	0.008	0.201	0.36	0.18	0.44	0.02	0	52.48	2.02	4.56722
615	GC_82b_EKDN230015466-1A_HFV3LDSX7_L4_1_SemiBin_2	4.82041	82	82	0	0	0	0	0	0	0	1	0	0	Copper	1	54.583	0.5	30.534	5344	19	0.008	0.201	0.36	0.18	0.44	0.02	0	92.84	4.24	4.56722
616	GC_82b_EKDN230015466-1A_HFV3LDSX7_L4_1_SemiBin_31	4.46102	82	82	0	0	0	0	0	0	0	1	0	0	Copper	1	54.583	0.5	30.534	5344	19	0.008	0.201	0.36	0.18	0.44	0.02	0	56	0.55	4.56722
617	GC_82b_EKDN230015466-1A_HFV3LDSX7_L4_1_SemiBin_8	6.32988	82	82	0	0	0	0	0	0	0	1	0	0	Copper	1	54.583	0.5	30.534	5344	19	0.008	0.201	0.36	0.18	0.44	0.02	0	54.7	0.91	4.56722
618	GC_82b_EKDN230015466-1A_HFV3LDSX7_L4_1_SemiBin_7	5.15611	82	82	0	0	0	0	0	0	0	1	0	0	Copper	1	54.583	0.5	30.534	5344	19	0.008	0.201	0.36	0.18	0.44	0.02	0	72.91	0.01	4.56722
619	GC_82b_EKDN230015466-1A_HFV3LDSX7_L4_1_SemiBin_14	9.32976	82	82	0	0	0	0	0	0	0	1	0	0	Copper	1	54.583	0.5	30.534	5344	19	0.008	0.201	0.36	0.18	0.44	0.02	0	61.99	1.24	4.56722
620	GC_82b_EKDN230015466-1A_HFV3LDSX7_L4_1_SemiBin_3	5.15616	82	82	0	0	0	0	0	0	0	1	0	0	Copper	1	54.583	0.5	30.534	5344	19	0.008	0.201	0.36	0.18	0.44	0.02	0	77.39	0.71	4.56722
621	GC_82b_EKDN230015466-1A_HFV3LDSX7_L4_1_SemiBin_0	5.03459	82	82	0	0	0	0	0	0	0	1	0	0	Copper	1	54.583	0.5	30.534	5344	19	0.008	0.201	0.36	0.18	0.44	0.02	0	99.95	0.48	4.56722
622	GC_84b_EKDN230015467-1A_HFV3LDSX7_L4_1_SemiBin_40	4.76346	84	84	0	0	0	0	0	0	0	1	0	0	Copper	1	56.356	1	27.916	6346	35	0.01	0.219	0.34	0.2	0.4	0.06	0	50.88	0.9	4.56722
623	GC_84b_EKDN230015467-1A_HFV3LDSX7_L4_1_SemiBin_20	8.8521	84	84	0	0	0	0	0	0	0	1	0	0	Copper	1	56.356	1	27.916	6346	35	0.01	0.219	0.34	0.2	0.4	0.06	0	56	1.72	4.56722
624	GC_84b_EKDN230015467-1A_HFV3LDSX7_L4_1_SemiBin_4	5.59877	84	84	0	0	0	0	0	0	0	1	0	0	Copper	1	56.356	1	27.916	6346	35	0.01	0.219	0.34	0.2	0.4	0.06	0	94.93	0.61	4.56722
625	GC_84b_EKDN230015467-1A_HFV3LDSX7_L4_1_SemiBin_3	4.7979	84	84	0	0	0	0	0	0	0	1	0	0	Copper	1	56.356	1	27.916	6346	35	0.01	0.219	0.34	0.2	0.4	0.06	0	78.96	0.53	4.56722
626	GC_84b_EKDN230015467-1A_HFV3LDSX7_L4_1_SemiBin_10	4.91167	84	84	0	0	0	0	0	0	0	1	0	0	Copper	1	56.356	1	27.916	6346	35	0.01	0.219	0.34	0.2	0.4	0.06	0	76.77	0.2	4.56722
627	GC_84b_EKDN230015467-1A_HFV3LDSX7_L4_1_SemiBin_43	7.01	84	84	0	0	0	0	0	0	0	1	0	0	Copper	1	56.356	1	27.916	6346	35	0.01	0.219	0.34	0.2	0.4	0.06	0	51.55	6.75	4.56722
628	GC_84b_EKDN230015467-1A_HFV3LDSX7_L4_1_SemiBin_17	6.16091	84	84	0	0	0	0	0	0	0	1	0	0	Copper	1	56.356	1	27.916	6346	35	0.01	0.219	0.34	0.2	0.4	0.06	0	54.59	0.22	4.56722
629	GC_84b_EKDN230015467-1A_HFV3LDSX7_L4_1_SemiBin_1	4.89381	84	84	0	0	0	0	0	0	0	1	0	0	Copper	1	56.356	1	27.916	6346	35	0.01	0.219	0.34	0.2	0.4	0.06	0	90.42	3.4	4.56722
630	GC_84b_EKDN230015467-1A_HFV3LDSX7_L4_1_SemiBin_9	5.16647	84	84	0	0	0	0	0	0	0	1	0	0	Copper	1	56.356	1	27.916	6346	35	0.01	0.219	0.34	0.2	0.4	0.06	0	52.69	2.7	4.56722
631	GC_84b_EKDN230015467-1A_HFV3LDSX7_L4_1_SemiBin_0	5.0991	84	84	0	0	0	0	0	0	0	1	0	0	Copper	1	56.356	1	27.916	6346	35	0.01	0.219	0.34	0.2	0.4	0.06	0	98.55	0.24	4.56722
632	GC_84b_EKDN230015467-1A_HFV3LDSX7_L4_1_SemiBin_6	5.75443	84	84	0	0	0	0	0	0	0	1	0	0	Copper	1	56.356	1	27.916	6346	35	0.01	0.219	0.34	0.2	0.4	0.06	0	67.94	1.4	4.56722
633	GC_84b_EKDN230015467-1A_HFV3LDSX7_L4_1_SemiBin_2	5.09698	84	84	0	0	0	0	0	0	0	1	0	0	Copper	1	56.356	1	27.916	6346	35	0.01	0.219	0.34	0.2	0.4	0.06	0	99.93	0.78	4.56722
634	GC_86b_EKDN230015469-1A_HFV3LDSX7_L4_1_SemiBin_0	4.42746	86	86	0	0	0	0	0	0	0	0	1	0	Salinity	1	38.272	1	0	3841	36	0.162	0.312	0.78	0.04	0.173	0	0.007	99.01	5.9	4.56722
635	GC_86b_EKDN230015469-1A_HFV3LDSX7_L4_1_SemiBin_8	5.64399	86	86	0	0	0	0	0	0	0	0	1	0	Salinity	1	38.272	1	0	3841	36	0.162	0.312	0.78	0.04	0.173	0	0.007	61.29	0.04	4.56722
636	GC_86b_EKDN230015469-1A_HFV3LDSX7_L4_1_SemiBin_5	3.59571	86	86	0	0	0	0	0	0	0	0	1	0	Salinity	1	38.272	1	0	3841	36	0.162	0.312	0.78	0.04	0.173	0	0.007	89.89	0.06	4.56722
637	GC_86b_EKDN230015469-1A_HFV3LDSX7_L4_1_SemiBin_9	7.14617	86	86	0	0	0	0	0	0	0	0	1	0	Salinity	1	38.272	1	0	3841	36	0.162	0.312	0.78	0.04	0.173	0	0.007	51.58	0.95	4.56722
638	GC_86b_EKDN230015469-1A_HFV3LDSX7_L4_1_SemiBin_33	4.90658	86	86	0	0	0	0	0	0	0	0	1	0	Salinity	1	38.272	1	0	3841	36	0.162	0.312	0.78	0.04	0.173	0	0.007	51.52	9.28	4.56722
639	GC_86b_EKDN230015469-1A_HFV3LDSX7_L4_1_SemiBin_12	4.69842	86	86	0	0	0	0	0	0	0	0	1	0	Salinity	1	38.272	1	0	3841	36	0.162	0.312	0.78	0.04	0.173	0	0.007	60.92	0.79	4.56722
640	GC_86b_EKDN230015469-1A_HFV3LDSX7_L4_1_SemiBin_6	3.64775	86	86	0	0	0	0	0	0	0	0	1	0	Salinity	1	38.272	1	0	3841	36	0.162	0.312	0.78	0.04	0.173	0	0.007	75.48	1.94	4.56722
641	GC_86b_EKDN230015469-1A_HFV3LDSX7_L4_1_SemiBin_1	3.45199	86	86	0	0	0	0	0	0	0	0	1	0	Salinity	1	38.272	1	0	3841	36	0.162	0.312	0.78	0.04	0.173	0	0.007	98.29	0	4.56722
642	GC_86b_EKDN230015469-1A_HFV3LDSX7_L4_1_SemiBin_3	5.32882	86	86	0	0	0	0	0	0	0	0	1	0	Salinity	1	38.272	1	0	3841	36	0.162	0.312	0.78	0.04	0.173	0	0.007	92.94	8.71	4.56722
643	GC_86b_EKDN230015469-1A_HFV3LDSX7_L4_1_SemiBin_4	5.11938	86	86	0	0	0	0	0	0	0	0	1	0	Salinity	1	38.272	1	0	3841	36	0.162	0.312	0.78	0.04	0.173	0	0.007	74.98	1.35	4.56722
644	GC_86b_EKDN230015469-1A_HFV3LDSX7_L4_1_SemiBin_2	3.63649	86	86	0	0	0	0	0	0	0	0	1	0	Salinity	1	38.272	1	0	3841	36	0.162	0.312	0.78	0.04	0.173	0	0.007	94.55	0.49	4.56722
645	GC_87b_EKDN230015470-1A_HFV3LDSX7_L4_1_SemiBin_9	8.6446	87	87	0	0	0	0	0	0	0	0	1	0	Salinity	1	53.112	0.75	6.12	835	32	0.146	0.302	0.727	0.04	0.227	0.007	0	66.28	1.71	4.56722
646	GC_87b_EKDN230015470-1A_HFV3LDSX7_L4_1_SemiBin_1	5.05022	87	87	0	0	0	0	0	0	0	0	1	0	Salinity	1	53.112	0.75	6.12	835	32	0.146	0.302	0.727	0.04	0.227	0.007	0	100	2.16	4.56722
647	GC_87b_EKDN230015470-1A_HFV3LDSX7_L4_1_SemiBin_12	7.08402	87	87	0	0	0	0	0	0	0	0	1	0	Salinity	1	53.112	0.75	6.12	835	32	0.146	0.302	0.727	0.04	0.227	0.007	0	55.02	0.59	4.56722
648	GC_87b_EKDN230015470-1A_HFV3LDSX7_L4_1_SemiBin_4	4.99097	87	87	0	0	0	0	0	0	0	0	1	0	Salinity	1	53.112	0.75	6.12	835	32	0.146	0.302	0.727	0.04	0.227	0.007	0	90.33	6.24	4.56722
649	GC_87b_EKDN230015470-1A_HFV3LDSX7_L4_1_SemiBin_13	3.60925	87	87	0	0	0	0	0	0	0	0	1	0	Salinity	1	53.112	0.75	6.12	835	32	0.146	0.302	0.727	0.04	0.227	0.007	0	78.45	1.44	4.56722
650	GC_87b_EKDN230015470-1A_HFV3LDSX7_L4_1_SemiBin_10	5.23756	87	87	0	0	0	0	0	0	0	0	1	0	Salinity	1	53.112	0.75	6.12	835	32	0.146	0.302	0.727	0.04	0.227	0.007	0	68.29	1.97	4.56722
651	GC_87b_EKDN230015470-1A_HFV3LDSX7_L4_1_SemiBin_23	6.7677	87	87	0	0	0	0	0	0	0	0	1	0	Salinity	1	53.112	0.75	6.12	835	32	0.146	0.302	0.727	0.04	0.227	0.007	0	50.58	2.63	4.56722
652	GC_87b_EKDN230015470-1A_HFV3LDSX7_L4_1_SemiBin_6	4.97678	87	87	0	0	0	0	0	0	0	0	1	0	Salinity	1	53.112	0.75	6.12	835	32	0.146	0.302	0.727	0.04	0.227	0.007	0	83.26	0.82	4.56722
653	GC_87b_EKDN230015470-1A_HFV3LDSX7_L4_1_SemiBin_16	5.24736	87	87	0	0	0	0	0	0	0	0	1	0	Salinity	1	53.112	0.75	6.12	835	32	0.146	0.302	0.727	0.04	0.227	0.007	0	73.46	0.02	4.56722
654	GC_87b_EKDN230015470-1A_HFV3LDSX7_L4_1_SemiBin_0	4.14316	87	87	0	0	0	0	0	0	0	0	1	0	Salinity	1	53.112	0.75	6.12	835	32	0.146	0.302	0.727	0.04	0.227	0.007	0	99.6	2.61	4.56722
655	GC_87b_EKDN230015470-1A_HFV3LDSX7_L4_1_SemiBin_8	3.041	87	87	0	0	0	0	0	0	0	0	1	0	Salinity	1	53.112	0.75	6.12	835	32	0.146	0.302	0.727	0.04	0.227	0.007	0	97.96	0	4.56722
656	GC_87b_EKDN230015470-1A_HFV3LDSX7_L4_1_SemiBin_2	3.51394	87	87	0	0	0	0	0	0	0	0	1	0	Salinity	1	53.112	0.75	6.12	835	32	0.146	0.302	0.727	0.04	0.227	0.007	0	91.67	0	4.56722
657	GC_87b_EKDN230015470-1A_HFV3LDSX7_L4_1_SemiBin_3	4.13054	87	87	0	0	0	0	0	0	0	0	1	0	Salinity	1	53.112	0.75	6.12	835	32	0.146	0.302	0.727	0.04	0.227	0.007	0	98.74	0.46	4.56722
658	GC_89b_EKDN230015471-1A_HFV3LDSX7_L4_1_SemiBin_6	3.34383	89	89	0	0	0	0	0	0	0	0	1	0	Salinity	1	52.697	1.5	0	5010	25	0.086	0.284	0.38	0.087	0.533	0	0	91.92	2.09	4.56722
659	GC_89b_EKDN230015471-1A_HFV3LDSX7_L4_1_SemiBin_38	5.96275	89	89	0	0	0	0	0	0	0	0	1	0	Salinity	1	52.697	1.5	0	5010	25	0.086	0.284	0.38	0.087	0.533	0	0	51.43	2.15	4.56722
660	GC_89b_EKDN230015471-1A_HFV3LDSX7_L4_1_SemiBin_3	5.34305	89	89	0	0	0	0	0	0	0	0	1	0	Salinity	1	52.697	1.5	0	5010	25	0.086	0.284	0.38	0.087	0.533	0	0	92.64	6.51	4.56722
661	GC_89b_EKDN230015471-1A_HFV3LDSX7_L4_1_SemiBin_59	6.2216	89	89	0	0	0	0	0	0	0	0	1	0	Salinity	1	52.697	1.5	0	5010	25	0.086	0.284	0.38	0.087	0.533	0	0	51.67	4.98	4.56722
662	GC_89b_EKDN230015471-1A_HFV3LDSX7_L4_1_SemiBin_18	9.1948	89	89	0	0	0	0	0	0	0	0	1	0	Salinity	1	52.697	1.5	0	5010	25	0.086	0.284	0.38	0.087	0.533	0	0	70.35	1.74	4.56722
663	GC_89b_EKDN230015471-1A_HFV3LDSX7_L4_1_SemiBin_13	3.19892	89	89	0	0	0	0	0	0	0	0	1	0	Salinity	1	52.697	1.5	0	5010	25	0.086	0.284	0.38	0.087	0.533	0	0	71.97	0	4.56722
664	GC_89b_EKDN230015471-1A_HFV3LDSX7_L4_1_SemiBin_16	7.56354	89	89	0	0	0	0	0	0	0	0	1	0	Salinity	1	52.697	1.5	0	5010	25	0.086	0.284	0.38	0.087	0.533	0	0	53.82	1.29	4.56722
665	GC_89b_EKDN230015471-1A_HFV3LDSX7_L4_1_SemiBin_14	5.24265	89	89	0	0	0	0	0	0	0	0	1	0	Salinity	1	52.697	1.5	0	5010	25	0.086	0.284	0.38	0.087	0.533	0	0	76.08	0.35	4.56722
666	GC_89b_EKDN230015471-1A_HFV3LDSX7_L4_1_SemiBin_11	5.5063	89	89	0	0	0	0	0	0	0	0	1	0	Salinity	1	52.697	1.5	0	5010	25	0.086	0.284	0.38	0.087	0.533	0	0	70.95	0.78	4.56722
667	GC_89b_EKDN230015471-1A_HFV3LDSX7_L4_1_SemiBin_1	5.1582	89	89	0	0	0	0	0	0	0	0	1	0	Salinity	1	52.697	1.5	0	5010	25	0.086	0.284	0.38	0.087	0.533	0	0	100	3.42	4.56722
668	GC_89b_EKDN230015471-1A_HFV3LDSX7_L4_1_SemiBin_22	5.84295	89	89	0	0	0	0	0	0	0	0	1	0	Salinity	1	52.697	1.5	0	5010	25	0.086	0.284	0.38	0.087	0.533	0	0	59.2	0.45	4.56722
669	GC_89b_EKDN230015471-1A_HFV3LDSX7_L4_1_SemiBin_9	2.92033	89	89	0	0	0	0	0	0	0	0	1	0	Salinity	1	52.697	1.5	0	5010	25	0.086	0.284	0.38	0.087	0.533	0	0	100	0	4.56722
670	GC_89b_EKDN230015471-1A_HFV3LDSX7_L4_1_SemiBin_27	6.86399	89	89	0	0	0	0	0	0	0	0	1	0	Salinity	1	52.697	1.5	0	5010	25	0.086	0.284	0.38	0.087	0.533	0	0	58.58	7.46	4.56722
671	GC_89b_EKDN230015471-1A_HFV3LDSX7_L4_1_SemiBin_12	4.95729	89	89	0	0	0	0	0	0	0	0	1	0	Salinity	1	52.697	1.5	0	5010	25	0.086	0.284	0.38	0.087	0.533	0	0	78	0.73	4.56722
672	GC_89b_EKDN230015471-1A_HFV3LDSX7_L4_1_SemiBin_4	3.3794	89	89	0	0	0	0	0	0	0	0	1	0	Salinity	1	52.697	1.5	0	5010	25	0.086	0.284	0.38	0.087	0.533	0	0	87.9	0.15	4.56722
673	GC_89b_EKDN230015471-1A_HFV3LDSX7_L4_1_SemiBin_5	4.4802	89	89	0	0	0	0	0	0	0	0	1	0	Salinity	1	52.697	1.5	0	5010	25	0.086	0.284	0.38	0.087	0.533	0	0	83.36	0.64	4.56722
674	GC_89b_EKDN230015471-1A_HFV3LDSX7_L4_1_SemiBin_0	4.25943	89	89	0	0	0	0	0	0	0	0	1	0	Salinity	1	52.697	1.5	0	5010	25	0.086	0.284	0.38	0.087	0.533	0	0	99.17	3.43	4.56722
675	GC_8_EKDN230015421-1A_HFV3LDSX7_L3_1_SemiBin_11	5.91269	8	8	0	0	0	0	0	0	0	0	0	0	Control	0	48.498	1	41.337	9519	28	-0.022	0.41	0.373	0.473	0.147	0.007	0	66.31	0.05	4.56722
676	GC_8_EKDN230015421-1A_HFV3LDSX7_L3_1_SemiBin_1	3.60391	8	8	0	0	0	0	0	0	0	0	0	0	Control	0	48.498	1	41.337	9519	28	-0.022	0.41	0.373	0.473	0.147	0.007	0	94.54	0.09	4.56722
677	GC_8_EKDN230015421-1A_HFV3LDSX7_L3_1_SemiBin_13	5.5038	8	8	0	0	0	0	0	0	0	0	0	0	Control	0	48.498	1	41.337	9519	28	-0.022	0.41	0.373	0.473	0.147	0.007	0	63.42	0.15	4.56722
678	GC_8_EKDN230015421-1A_HFV3LDSX7_L3_1_SemiBin_16	5.34997	8	8	0	0	0	0	0	0	0	0	0	0	Control	0	48.498	1	41.337	9519	28	-0.022	0.41	0.373	0.473	0.147	0.007	0	64.12	0.89	4.56722
679	GC_8_EKDN230015421-1A_HFV3LDSX7_L3_1_SemiBin_24	3.10496	8	8	0	0	0	0	0	0	0	0	0	0	Control	0	48.498	1	41.337	9519	28	-0.022	0.41	0.373	0.473	0.147	0.007	0	78.91	0.81	4.56722
680	GC_8_EKDN230015421-1A_HFV3LDSX7_L3_1_SemiBin_20	4.04345	8	8	0	0	0	0	0	0	0	0	0	0	Control	0	48.498	1	41.337	9519	28	-0.022	0.41	0.373	0.473	0.147	0.007	0	74.14	0.06	4.56722
681	GC_8_EKDN230015421-1A_HFV3LDSX7_L3_1_SemiBin_0	3.94995	8	8	0	0	0	0	0	0	0	0	0	0	Control	0	48.498	1	41.337	9519	28	-0.022	0.41	0.373	0.473	0.147	0.007	0	94.81	4.58	4.56722
682	GC_8_EKDN230015421-1A_HFV3LDSX7_L3_1_SemiBin_15	9.16177	8	8	0	0	0	0	0	0	0	0	0	0	Control	0	48.498	1	41.337	9519	28	-0.022	0.41	0.373	0.473	0.147	0.007	0	61.31	3.16	4.56722
683	GC_8_EKDN230015421-1A_HFV3LDSX7_L3_1_SemiBin_22	4.55783	8	8	0	0	0	0	0	0	0	0	0	0	Control	0	48.498	1	41.337	9519	28	-0.022	0.41	0.373	0.473	0.147	0.007	0	67.2	0.39	4.56722
684	GC_8_EKDN230015421-1A_HFV3LDSX7_L3_1_SemiBin_17	6.67114	8	8	0	0	0	0	0	0	0	0	0	0	Control	0	48.498	1	41.337	9519	28	-0.022	0.41	0.373	0.473	0.147	0.007	0	60.68	1.33	4.56722
685	GC_8_EKDN230015421-1A_HFV3LDSX7_L3_1_SemiBin_3	3.90597	8	8	0	0	0	0	0	0	0	0	0	0	Control	0	48.498	1	41.337	9519	28	-0.022	0.41	0.373	0.473	0.147	0.007	0	90.63	0.13	4.56722
686	GC_8_EKDN230015421-1A_HFV3LDSX7_L3_1_SemiBin_32	3.1716	8	8	0	0	0	0	0	0	0	0	0	0	Control	0	48.498	1	41.337	9519	28	-0.022	0.41	0.373	0.473	0.147	0.007	0	52.53	1.51	4.56722
687	GC_8_EKDN230015421-1A_HFV3LDSX7_L3_1_SemiBin_5	4.42289	8	8	0	0	0	0	0	0	0	0	0	0	Control	0	48.498	1	41.337	9519	28	-0.022	0.41	0.373	0.473	0.147	0.007	0	88.63	1.53	4.56722
688	GC_8_EKDN230015421-1A_HFV3LDSX7_L3_1_SemiBin_14	7.45971	8	8	0	0	0	0	0	0	0	0	0	0	Control	0	48.498	1	41.337	9519	28	-0.022	0.41	0.373	0.473	0.147	0.007	0	59.45	1.3	4.56722
689	GC_8_EKDN230015421-1A_HFV3LDSX7_L3_1_SemiBin_6	4.91899	8	8	0	0	0	0	0	0	0	0	0	0	Control	0	48.498	1	41.337	9519	28	-0.022	0.41	0.373	0.473	0.147	0.007	0	79.4	0.68	4.56722
690	GC_92b_EKDN230015472-1A_HFV3LDSX7_L4_1_SemiBin_5	3.37673	92	92	0	0	0	0	0	0	0	0	1	0	Salinity	1	48.498	1	2.505	2505	46	0.09	0.2	0.58	0.08	0.333	0.007	0	87.91	0.04	4.56722
691	GC_92b_EKDN230015472-1A_HFV3LDSX7_L4_1_SemiBin_12	4.41661	92	92	0	0	0	0	0	0	0	0	1	0	Salinity	1	48.498	1	2.505	2505	46	0.09	0.2	0.58	0.08	0.333	0.007	0	81.53	1.17	4.56722
692	GC_92b_EKDN230015472-1A_HFV3LDSX7_L4_1_SemiBin_24	7.76158	92	92	0	0	0	0	0	0	0	0	1	0	Salinity	1	48.498	1	2.505	2505	46	0.09	0.2	0.58	0.08	0.333	0.007	0	60.14	8.07	4.56722
693	GC_92b_EKDN230015472-1A_HFV3LDSX7_L4_1_SemiBin_17	2.92184	92	92	0	0	0	0	0	0	0	0	1	0	Salinity	1	48.498	1	2.505	2505	46	0.09	0.2	0.58	0.08	0.333	0.007	0	71.2	0.71	4.56722
694	GC_92b_EKDN230015472-1A_HFV3LDSX7_L4_1_SemiBin_9	8.96974	92	92	0	0	0	0	0	0	0	0	1	0	Salinity	1	48.498	1	2.505	2505	46	0.09	0.2	0.58	0.08	0.333	0.007	0	60.21	1.18	4.56722
695	GC_92b_EKDN230015472-1A_HFV3LDSX7_L4_1_SemiBin_0	5.1129	92	92	0	0	0	0	0	0	0	0	1	0	Salinity	1	48.498	1	2.505	2505	46	0.09	0.2	0.58	0.08	0.333	0.007	0	82.55	0.97	4.56722
696	GC_92b_EKDN230015472-1A_HFV3LDSX7_L4_1_SemiBin_11	6.78107	92	92	0	0	0	0	0	0	0	0	1	0	Salinity	1	48.498	1	2.505	2505	46	0.09	0.2	0.58	0.08	0.333	0.007	0	57.64	0.55	4.56722
697	GC_92b_EKDN230015472-1A_HFV3LDSX7_L4_1_SemiBin_2	4.7251	92	92	0	0	0	0	0	0	0	0	1	0	Salinity	1	48.498	1	2.505	2505	46	0.09	0.2	0.58	0.08	0.333	0.007	0	94.83	8.67	4.56722
698	GC_92b_EKDN230015472-1A_HFV3LDSX7_L4_1_SemiBin_1	4.11784	92	92	0	0	0	0	0	0	0	0	1	0	Salinity	1	48.498	1	2.505	2505	46	0.09	0.2	0.58	0.08	0.333	0.007	0	98.98	4.35	4.56722
699	GC_92b_EKDN230015472-1A_HFV3LDSX7_L4_1_SemiBin_6	4.68976	92	92	0	0	0	0	0	0	0	0	1	0	Salinity	1	48.498	1	2.505	2505	46	0.09	0.2	0.58	0.08	0.333	0.007	0	80.88	1.59	4.56722
700	GC_92b_EKDN230015472-1A_HFV3LDSX7_L4_1_SemiBin_7	3.03046	92	92	0	0	0	0	0	0	0	0	1	0	Salinity	1	48.498	1	2.505	2505	46	0.09	0.2	0.58	0.08	0.333	0.007	0	88.52	0.56	4.56722
701	GC_92b_EKDN230015472-1A_HFV3LDSX7_L4_1_SemiBin_4	3.08744	92	92	0	0	0	0	0	0	0	0	1	0	Salinity	1	48.498	1	2.505	2505	46	0.09	0.2	0.58	0.08	0.333	0.007	0	97.6	0.03	4.56722
702	GC_94_EKDN230015473-1A_HFV3LDSX7_L4_1_SemiBin_6	5.67377	94	94	0	0	0	0	0	0	0	0	0	1	Insecticide	1	60.28	1.5	82.803	10020	35	-0.01	0.554	0.273	0.56	0.153	0.013	0	69.52	0.23	4.56722
703	GC_94_EKDN230015473-1A_HFV3LDSX7_L4_1_SemiBin_18	5.16246	94	94	0	0	0	0	0	0	0	0	0	1	Insecticide	1	60.28	1.5	82.803	10020	35	-0.01	0.554	0.273	0.56	0.153	0.013	0	59.58	1.9	4.56722
704	GC_94_EKDN230015473-1A_HFV3LDSX7_L4_1_SemiBin_12	4.11531	94	94	0	0	0	0	0	0	0	0	0	1	Insecticide	1	60.28	1.5	82.803	10020	35	-0.01	0.554	0.273	0.56	0.153	0.013	0	70.83	0.09	4.56722
705	GC_94_EKDN230015473-1A_HFV3LDSX7_L4_1_SemiBin_3	6.01196	94	94	0	0	0	0	0	0	0	0	0	1	Insecticide	1	60.28	1.5	82.803	10020	35	-0.01	0.554	0.273	0.56	0.153	0.013	0	59.73	0.08	4.56722
706	GC_94_EKDN230015473-1A_HFV3LDSX7_L4_1_SemiBin_2	5.00897	94	94	0	0	0	0	0	0	0	0	0	1	Insecticide	1	60.28	1.5	82.803	10020	35	-0.01	0.554	0.273	0.56	0.153	0.013	0	74.3	0.51	4.56722
707	GC_94_EKDN230015473-1A_HFV3LDSX7_L4_1_SemiBin_14	5.69266	94	94	0	0	0	0	0	0	0	0	0	1	Insecticide	1	60.28	1.5	82.803	10020	35	-0.01	0.554	0.273	0.56	0.153	0.013	0	64.02	0.22	4.56722
708	GC_94_EKDN230015473-1A_HFV3LDSX7_L4_1_SemiBin_0	3.65567	94	94	0	0	0	0	0	0	0	0	0	1	Insecticide	1	60.28	1.5	82.803	10020	35	-0.01	0.554	0.273	0.56	0.153	0.013	0	97.71	1.37	4.56722
709	GC_95_EKDN230015474-1A_HFV3LDSX7_L4_1_SemiBin_2	6.11875	95	95	0	0	0	0	0	0	0	0	0	1	Insecticide	1	56.54	0.5	68.096	7181	35	-0.13	0.369	0.367	0.42	0.193	0.013	0.007	52.12	0.14	4.56722
710	GC_95_EKDN230015474-1A_HFV3LDSX7_L4_1_SemiBin_12	5.29889	95	95	0	0	0	0	0	0	0	0	0	1	Insecticide	1	56.54	0.5	68.096	7181	35	-0.13	0.369	0.367	0.42	0.193	0.013	0.007	58.25	1	4.56722
711	GC_95_EKDN230015474-1A_HFV3LDSX7_L4_1_SemiBin_20	3.49351	95	95	0	0	0	0	0	0	0	0	0	1	Insecticide	1	56.54	0.5	68.096	7181	35	-0.13	0.369	0.367	0.42	0.193	0.013	0.007	60.07	0.53	4.56722
712	GC_95_EKDN230015474-1A_HFV3LDSX7_L4_1_SemiBin_15	3.67742	95	95	0	0	0	0	0	0	0	0	0	1	Insecticide	1	56.54	0.5	68.096	7181	35	-0.13	0.369	0.367	0.42	0.193	0.013	0.007	60.13	0.15	4.56722
713	GC_95_EKDN230015474-1A_HFV3LDSX7_L4_1_SemiBin_3	4.81524	95	95	0	0	0	0	0	0	0	0	0	1	Insecticide	1	56.54	0.5	68.096	7181	35	-0.13	0.369	0.367	0.42	0.193	0.013	0.007	82.05	0.69	4.56722
714	GC_95_EKDN230015474-1A_HFV3LDSX7_L4_1_SemiBin_7	4.92651	95	95	0	0	0	0	0	0	0	0	0	1	Insecticide	1	56.54	0.5	68.096	7181	35	-0.13	0.369	0.367	0.42	0.193	0.013	0.007	62.84	0.79	4.56722
715	GC_95_EKDN230015474-1A_HFV3LDSX7_L4_1_SemiBin_0	3.75732	95	95	0	0	0	0	0	0	0	0	0	1	Insecticide	1	56.54	0.5	68.096	7181	35	-0.13	0.369	0.367	0.42	0.193	0.013	0.007	90.74	0.31	4.56722
716	GC_96_EKDN230015475-1A_HFV3LDSX7_L4_1_SemiBin_0	3.78873	96	96	0	0	0	0	0	0	0	0	0	1	Insecticide	1	61.062	0.5	93.084	6012	26	-0.083	0.4	0.407	0.413	0.16	0.02	0	98.73	1.23	4.56722
717	GC_96_EKDN230015475-1A_HFV3LDSX7_L4_1_SemiBin_15	5.77163	96	96	0	0	0	0	0	0	0	0	0	1	Insecticide	1	61.062	0.5	93.084	6012	26	-0.083	0.4	0.407	0.413	0.16	0.02	0	54.26	0.91	4.56722
718	GC_96_EKDN230015475-1A_HFV3LDSX7_L4_1_SemiBin_9	3.70156	96	96	0	0	0	0	0	0	0	0	0	1	Insecticide	1	61.062	0.5	93.084	6012	26	-0.083	0.4	0.407	0.413	0.16	0.02	0	70.56	0.58	4.56722
719	GC_96_EKDN230015475-1A_HFV3LDSX7_L4_1_SemiBin_6	6.40637	96	96	0	0	0	0	0	0	0	0	0	1	Insecticide	1	61.062	0.5	93.084	6012	26	-0.083	0.4	0.407	0.413	0.16	0.02	0	53.33	0.32	4.56722
720	GC_96_EKDN230015475-1A_HFV3LDSX7_L4_1_SemiBin_8	5.23554	96	96	0	0	0	0	0	0	0	0	0	1	Insecticide	1	61.062	0.5	93.084	6012	26	-0.083	0.4	0.407	0.413	0.16	0.02	0	69.82	1.34	4.56722
721	GC_96_EKDN230015475-1A_HFV3LDSX7_L4_1_SemiBin_10	4.80023	96	96	0	0	0	0	0	0	0	0	0	1	Insecticide	1	61.062	0.5	93.084	6012	26	-0.083	0.4	0.407	0.413	0.16	0.02	0	72.54	0.02	4.56722
722	GC_96_EKDN230015475-1A_HFV3LDSX7_L4_1_SemiBin_18	3.5569	96	96	0	0	0	0	0	0	0	0	0	1	Insecticide	1	61.062	0.5	93.084	6012	26	-0.083	0.4	0.407	0.413	0.16	0.02	0	54.69	0	4.56722
723	GC_96_EKDN230015475-1A_HFV3LDSX7_L4_1_SemiBin_3	4.96679	96	96	0	0	0	0	0	0	0	0	0	1	Insecticide	1	61.062	0.5	93.084	6012	26	-0.083	0.4	0.407	0.413	0.16	0.02	0	80.78	0.44	4.56722
724	GC_96_EKDN230015475-1A_HFV3LDSX7_L4_1_SemiBin_22	3.35434	96	96	0	0	0	0	0	0	0	0	0	1	Insecticide	1	61.062	0.5	93.084	6012	26	-0.083	0.4	0.407	0.413	0.16	0.02	0	58.88	0.79	4.56722
725	GC_96_EKDN230015475-1A_HFV3LDSX7_L4_1_SemiBin_7	2.6141	96	96	0	0	0	0	0	0	0	0	0	1	Insecticide	1	61.062	0.5	93.084	6012	26	-0.083	0.4	0.407	0.413	0.16	0.02	0	83.95	0.74	4.56722
726	GC_97_EKDN230015476-1A_HFV3LDSX7_L4_1_SemiBin_30	6.92985	97	97	0	0	0	0	0	0	0	0	0	1	Insecticide	1	55.466	1	62.746	11857	32	-0.097	0.361	0.427	0.413	0.133	0.027	0	53.45	4.68	4.56722
727	GC_97_EKDN230015476-1A_HFV3LDSX7_L4_1_SemiBin_7	5.16125	97	97	0	0	0	0	0	0	0	0	0	1	Insecticide	1	55.466	1	62.746	11857	32	-0.097	0.361	0.427	0.413	0.133	0.027	0	72.4	5.28	4.56722
728	GC_97_EKDN230015476-1A_HFV3LDSX7_L4_1_SemiBin_10	4.88928	97	97	0	0	0	0	0	0	0	0	0	1	Insecticide	1	55.466	1	62.746	11857	32	-0.097	0.361	0.427	0.413	0.133	0.027	0	67.68	0.7	4.56722
729	GC_97_EKDN230015476-1A_HFV3LDSX7_L4_1_SemiBin_22	3.57315	97	97	0	0	0	0	0	0	0	0	0	1	Insecticide	1	55.466	1	62.746	11857	32	-0.097	0.361	0.427	0.413	0.133	0.027	0	51.3	1.23	4.56722
730	GC_97_EKDN230015476-1A_HFV3LDSX7_L4_1_SemiBin_24	3.2929	97	97	0	0	0	0	0	0	0	0	0	1	Insecticide	1	55.466	1	62.746	11857	32	-0.097	0.361	0.427	0.413	0.133	0.027	0	52.83	0.04	4.56722
731	GC_97_EKDN230015476-1A_HFV3LDSX7_L4_1_SemiBin_3	6.44683	97	97	0	0	0	0	0	0	0	0	0	1	Insecticide	1	55.466	1	62.746	11857	32	-0.097	0.361	0.427	0.413	0.133	0.027	0	51.09	0.69	4.56722
732	GC_97_EKDN230015476-1A_HFV3LDSX7_L4_1_SemiBin_21	4.01302	97	97	0	0	0	0	0	0	0	0	0	1	Insecticide	1	55.466	1	62.746	11857	32	-0.097	0.361	0.427	0.413	0.133	0.027	0	65.59	1.18	4.56722
733	GC_97_EKDN230015476-1A_HFV3LDSX7_L4_1_SemiBin_2	4.89209	97	97	0	0	0	0	0	0	0	0	0	1	Insecticide	1	55.466	1	62.746	11857	32	-0.097	0.361	0.427	0.413	0.133	0.027	0	78.12	0.98	4.56722
734	GC_97_EKDN230015476-1A_HFV3LDSX7_L4_1_SemiBin_6	4.05822	97	97	0	0	0	0	0	0	0	0	0	1	Insecticide	1	55.466	1	62.746	11857	32	-0.097	0.361	0.427	0.413	0.133	0.027	0	80.54	1.44	4.56722
735	GC_97_EKDN230015476-1A_HFV3LDSX7_L4_1_SemiBin_0	3.96251	97	97	0	0	0	0	0	0	0	0	0	1	Insecticide	1	55.466	1	62.746	11857	32	-0.097	0.361	0.427	0.413	0.133	0.027	0	94	2.06	4.56722
736	GC_99_EKDN230015477-1A_HFV3LDSX7_L4_1_SemiBin_15	8.95783	99	99	0	0	0	0	0	0	0	0	0	1	Insecticide	1	58.874	0.5	74.804	10855	37	-0.067	0.292	0.333	0.353	0.253	0.053	0.007	51.82	0.62	4.56722
737	GC_99_EKDN230015477-1A_HFV3LDSX7_L4_1_SemiBin_16	5.01568	99	99	0	0	0	0	0	0	0	0	0	1	Insecticide	1	58.874	0.5	74.804	10855	37	-0.067	0.292	0.333	0.353	0.253	0.053	0.007	60.1	0.17	4.56722
738	GC_99_EKDN230015477-1A_HFV3LDSX7_L4_1_SemiBin_4	4.31642	99	99	0	0	0	0	0	0	0	0	0	1	Insecticide	1	58.874	0.5	74.804	10855	37	-0.067	0.292	0.333	0.353	0.253	0.053	0.007	86.66	0.66	4.56722
739	GC_99_EKDN230015477-1A_HFV3LDSX7_L4_1_SemiBin_11	7.3555	99	99	0	0	0	0	0	0	0	0	0	1	Insecticide	1	58.874	0.5	74.804	10855	37	-0.067	0.292	0.333	0.353	0.253	0.053	0.007	50.09	0.58	4.56722
740	GC_99_EKDN230015477-1A_HFV3LDSX7_L4_1_SemiBin_9	5.14971	99	99	0	0	0	0	0	0	0	0	0	1	Insecticide	1	58.874	0.5	74.804	10855	37	-0.067	0.292	0.333	0.353	0.253	0.053	0.007	68.88	2.89	4.56722
741	GC_99_EKDN230015477-1A_HFV3LDSX7_L4_1_SemiBin_7	4.10312	99	99	0	0	0	0	0	0	0	0	0	1	Insecticide	1	58.874	0.5	74.804	10855	37	-0.067	0.292	0.333	0.353	0.253	0.053	0.007	74.41	0.27	4.56722
742	GC_99_EKDN230015477-1A_HFV3LDSX7_L4_1_SemiBin_8	4.61406	99	99	0	0	0	0	0	0	0	0	0	1	Insecticide	1	58.874	0.5	74.804	10855	37	-0.067	0.292	0.333	0.353	0.253	0.053	0.007	60.74	0.1	4.56722
743	GC_99_EKDN230015477-1A_HFV3LDSX7_L4_1_SemiBin_10	3.59331	99	99	0	0	0	0	0	0	0	0	0	1	Insecticide	1	58.874	0.5	74.804	10855	37	-0.067	0.292	0.333	0.353	0.253	0.053	0.007	63.02	0.33	4.56722
744	GC_99_EKDN230015477-1A_HFV3LDSX7_L4_1_SemiBin_5	3.6419	99	99	0	0	0	0	0	0	0	0	0	1	Insecticide	1	58.874	0.5	74.804	10855	37	-0.067	0.292	0.333	0.353	0.253	0.053	0.007	78.04	0.98	4.56722
745	GC_99_EKDN230015477-1A_HFV3LDSX7_L4_1_SemiBin_6	6.23766	99	99	0	0	0	0	0	0	0	0	0	1	Insecticide	1	58.874	0.5	74.804	10855	37	-0.067	0.292	0.333	0.353	0.253	0.053	0.007	54.17	0.58	4.56722
746	GC_99_EKDN230015477-1A_HFV3LDSX7_L4_1_SemiBin_2	3.62765	99	99	0	0	0	0	0	0	0	0	0	1	Insecticide	1	58.874	0.5	74.804	10855	37	-0.067	0.292	0.333	0.353	0.253	0.053	0.007	91.91	0.27	4.56722

## Sheet: 2D
Column1	V1	V2	remark	lv	sample	Number of factors
11 control	-0.174523	-0.0604727	Control	0	11	0
12 control	-0.143412	-0.00853925	Control	0	12	0
121 Level 8	0.248202	-0.251737	8 factors	8	121	8
122 Level 8	0.303747	-0.198884	8 factors	8	122	8
123 Level 8	0.297566	-0.186612	8 factors	8	123	8
124 Level 8	0.293161	0.223705	8 factors	8	124	8
125 Level 8	0.288564	-0.209047	8 factors	8	125	8
126 Level 8	0.249018	-0.249235	8 factors	8	126	8
127 Level 8	0.316379	0.238112	8 factors	8	127	8
128 Level 8	0.130176	0.256516	8 factors	8	128	8
129 Level 8	0.333965	-0.238265	8 factors	8	129	8
13 control	-0.132581	-0.0248635	Control	0	13	0
130 Level 8	0.242351	-0.263423	8 factors	8	130	8
14 control	-0.154486	-0.0586233	Control	0	14	0
16 control	-0.137105	0.00163498	Control	0	16	0
2 control	-0.10676	-0.0982164	Control	0	2	0
20 control	-0.155952	-0.0366722	Control	0	20	0
21 drought	-0.125403	0.0182926	Drought	1	21	1
23 drought	-0.118322	0.0258752	Drought	1	23	1
25 drought	-0.1238	0.0229993	Drought	1	25	1
26 drought	-0.14148	0.0158655	Drought	1	26	1
28 drought	-0.109594	0.0352082	Drought	1	28	1
29 Ndep	0.0132	0.238462	Nitrogen deposition	1	29	1
3 control	-0.166118	-0.0167843	Control	0	3	0
30 Ndep	-0.0221908	0.201774	Nitrogen deposition	1	30	1
32 Ndep	-0.0209439	0.23271	Nitrogen deposition	1	32	1
33 Ndep	-0.0173493	0.212804	Nitrogen deposition	1	33	1
34 Ndep	-0.00992154	0.213269	Nitrogen deposition	1	34	1
37 temp	-0.0353536	0.0241479	Warming	1	37	1
41 temp	-0.0887484	0.00692744	Warming	1	41	1
42 temp	-0.0573725	0.0351187	Warming	1	42	1
43 temp	-0.121061	-0.0817437	Warming	1	43	1
44 temp	-0.131585	-0.0486455	Warming	1	44	1
45 microplastic	-0.183174	-0.0348144	Microplastics	1	45	1
48 microplastic	-0.183785	-0.0206507	Microplastics	1	48	1
50 microplastic	-0.116693	-0.0981762	Microplastics	1	50	1
51 microplastic	-0.163501	-0.0257261	Microplastics	1	51	1
52 microplastic	-0.14492	-0.0693123	Microplastics	1	52	1
53 glyphosate	-0.129995	-0.0329957	Herbicide	1	53	1
56 glyphosate	-0.15779	-0.0198644	Herbicide	1	56	1
57 glyphosate	-0.149934	-0.0605212	Herbicide	1	57	1
58 glyphosate	-0.161086	0.0355026	Herbicide	1	58	1
59 glyphosate	-0.155136	-0.0498806	Herbicide	1	59	1
6 control	-0.166292	-0.0343897	Control	0	6	0
61 antibiotics	-0.0835558	0.0360794	Antibiotics	1	61	1
62 antibiotics	-0.0629687	0.0792723	Antibiotics	1	62	1
64 antibiotics	-0.0623899	0.090109	Antibiotics	1	64	1
65 antibiotics	-0.0458107	0.0292112	Antibiotics	1	65	1
68 antibiotics	-0.00755985	0.00143437	Antibiotics	1	68	1
69 fungicide	-0.144226	-0.0740965	Fungicide	1	69	1
71 fungicide	-0.11878	-0.0299117	Fungicide	1	71	1
72 fungicide	-0.156013	-0.0922022	Fungicide	1	72	1
73 fungicide	-0.167063	-0.00759817	Fungicide	1	73	1
76 fungicide	-0.14549	-0.0426649	Fungicide	1	76	1
78 copper	0.263303	0.143859	Copper	1	78	1
79 copper	0.257025	0.152191	Copper	1	79	1
8 control	-0.169192	-0.0203136	Control	0	8	0
81 copper	0.254265	0.156919	Copper	1	81	1
82 copper	0.249157	0.139562	Copper	1	82	1
84 copper	0.257906	0.168307	Copper	1	84	1
86 salinity	0.389526	-0.0284912	Salinity	1	86	1
87 salinity	0.391844	-0.0229338	Salinity	1	87	1
89 salinity	0.373035	-0.0318805	Salinity	1	89	1
92 salinity	0.363163	-0.0500223	Salinity	1	92	1
94 insecticide	-0.0704113	-0.0371989	Insecticide	1	94	1
95 insecticide	-0.0601602	-0.0306364	Insecticide	1	95	1
96 insecticide	-0.0878344	-0.0258102	Insecticide	1	96	1
97 insecticide	-0.0886604	-0.0338881	Insecticide	1	97	1
99 insecticide	-0.0390671	-0.0301231	Insecticide	1	99	1

## Sheet: 3A
Column1	species	sample	rel	sample_id	bacteria	fungi	total_mic	F.B._ratio	animals	gram.	gram..1	X12.0	X13.0	X2.OH.12.0	X3.OH.12.0	X14.01	X14.0	X15.1	i15.0	a15.0	X15.0	X2.OH.14.0	X3.OH.14.0.	X16.1w7	X16.1w5	i16.0	X16.0	X17.1	cy.17.0	i.17.0	X17.0	X2.OH.16.0	X18.3w6	X18.2w6.9	X18.1w9..18.3w3..18.2w6t	X18.1w7..18.1w9t	X18.0	cy19.0	X20.4w6	X20.5w3	X20.3w6	X20.2	X20.1w9	X20.3w3	X20.0	X21.0	X22.6w3	X22.2	X22.1w9
1	d__Bacteria;p__Actinobacteriota;c__Actinomycetia;o__Mycobacteriales;f__Mycobacteriaceae;g__Mycobacterium	11	0.332602	11	14.8862	5.26456	32.6082	0.353655	0	7.3027	6.18278	0	0	0	0	0	0.566388	0	4.38344	0.808008	0.415585	0	0	1.78591	0.662883	1.91311	9.04361	0	2.01617	0.9851	0.198144	0	0	1.494	3.77057	2.3807	1.16062	0	0	0	0	0	0	0	0.222611	0	0	0	0
2	d__Bacteria;p__Actinobacteriota;c__Actinomycetia;o__Mycobacteriales;f__Mycobacteriaceae;g__Mycobacterium	121	0.84062	121	14.2335	6.14358	35.3768	0.431627	0	8.29799	4.59139	0	0	0	0	0.100695	0.630437	0	5.45654	0.822705	0.429779	0	0	1.77045	0.990685	2.01875	10.7262	0	1.06192	0.914351	0	0	0	1.87892	4.26465	1.75902	1.17335	0	0	0	0	0	0	0	0.211484	0	0	0	0
3	d__Bacteria;p__Actinobacteriota;c__Actinomycetia;o__Mycobacteriales;f__Mycobacteriaceae;g__Mycobacterium	122	1.72808	122	14.3955	8.46155	38.4625	0.587791	0	8.31811	4.72994	0	0	0	0	0	0.641221	0	5.2493	0.881937	0.463772	0	0	1.81412	1.03666	1.93918	11.4142	0	1.04804	0.883675	0.247686	0	0	3.10745	5.3541	1.86777	1.37113	0	0	0	0	0	0	0	0.185118	0	0	0	0
4	d__Bacteria;p__Actinobacteriota;c__Actinomycetia;o__Mycobacteriales;f__Mycobacteriaceae;g__Mycobacterium	123	1.48059	123	11.7986	5.94895	28.7771	0.504206	0	6.74003	3.97194	0	0	0	0	0	0.513941	0	4.39777	0.718447	0.343216	0	0	1.5148	0.87596	1.485	7.9168	0	0.934997	0.743452	0.138802	0	0	2.074	3.87494	1.52215	1.06672	0	0	0	0	0	0	0	0.120754	0	0	0	0
5	d__Bacteria;p__Actinobacteriota;c__Actinomycetia;o__Mycobacteriales;f__Mycobacteriaceae;g__Mycobacterium	124	0.9265	124	13.4038	6.77428	32.7595	0.505401	0	7.37003	4.52118	0	0	0	0	0	0.604123	0	4.70927	0.773438	0.525684	0	0	1.70207	0.950923	1.88732	9.36673	0	1.13805	0.986882	0	0	0	1.92579	4.8485	1.68106	1.22334	0	0	0	0	0	0	0	0	0	0	0	0
6	d__Bacteria;p__Actinobacteriota;c__Actinomycetia;o__Mycobacteriales;f__Mycobacteriaceae;g__Mycobacterium	125	1.46235	125	16.233	7.79153	39.2498	0.479981	0	9.1259	5.56169	0	0	0	0	0	0.555317	0	5.69831	1.08881	0.46522	0	0	2.26882	1.2527	2.03153	10.9138	0	1.26707	1.08019	0.307246	0	0	2.59785	5.19368	2.02579	1.51559	0	0	0	0	0	0	0	0.00850963	0	0	0	0
7	d__Bacteria;p__Actinobacteriota;c__Actinomycetia;o__Mycobacteriales;f__Mycobacteriaceae;g__Mycobacterium	126	0.886822	126	18.4382	8.5739	45.326	0.465007	0	10.6096	6.18399	0	0	0	0	0	0.839736	0	6.87225	1.04996	0.563615	0	0	2.41111	1.36951	2.42819	12.2961	0	1.39545	1.08107	0.259163	0	0	3.24978	5.32412	2.37744	1.66931	0	0	0	0	0	0	0	0.278107	0	0	0	0
8	d__Bacteria;p__Actinobacteriota;c__Actinomycetia;o__Mycobacteriales;f__Mycobacteriaceae;g__Mycobacterium	127	1.75012	127	12.4965	7.18393	31.2945	0.574878	0	6.96078	4.23146	0	0	0	0	0	0.529487	0	4.18751	0.902127	0.442891	0	0	1.56351	0.86127	1.67899	8.50515	0	1.06358	0.861319	0.192152	0	0.157041	2.00802	5.17592	1.60437	0.853188	0	0	0	0	0	0	0	0.147708	0	0	0	0
9	d__Bacteria;p__Actinobacteriota;c__Actinomycetia;o__Mycobacteriales;f__Mycobacteriaceae;g__Mycobacterium	128	1.27789	128	13.4293	7.05628	31.7806	0.525441	0	7.65967	4.35781	0	0	0	0	0	0.512719	0	4.13502	1.25511	0.489332	0	0	1.62906	0.675014	2.08591	8.36456	0	1.05294	0.922449	0.183624	0	0.125579	2.19377	4.86251	1.6758	1.04569	0	0	0	0	0	0	0	0	0	0	0	0
10	d__Bacteria;p__Actinobacteriota;c__Actinomycetia;o__Mycobacteriales;f__Mycobacteriaceae;g__Mycobacterium	129	0.943468	129	18.2375	11.6316	49.6312	0.637784	0	10.3493	6.15427	0	0	0	0	0	0.851645	0	6.49723	1.1673	0.638265	0	0	2.4553	1.33972	2.3842	14.5127	0	1.39785	1.09569	0.300522	0	0	3.68037	7.9512	2.30113	1.75679	0	0	0	0	0	0	0	0.2923	0	0	0	0
11	d__Bacteria;p__Actinobacteriota;c__Actinomycetia;o__Mycobacteriales;f__Mycobacteriaceae;g__Mycobacterium	12	0.462646	12	11.2264	4.50454	24.0859	0.401247	0	5.77667	4.35001	0	0	0	0	0	0.436648	0	3.0734	0.423885	0.323738	0	0	1.22918	0.463929	1.45883	6.37328	0	1.28113	0.775954	0.820553	0	0	1.30784	3.1967	1.8397	0.465953	0	0	0	0	0	0	0	0.153946	0	0	0	0
12	d__Bacteria;p__Actinobacteriota;c__Actinomycetia;o__Mycobacteriales;f__Mycobacteriaceae;g__Mycobacterium	130	0.79031	130	12.2574	6.3731	30.1845	0.519938	0	7.18523	3.94755	0	0	0	0	0	0.533964	0	4.60788	0.879504	0.360124	0	0	1.49331	0.853237	1.53266	8.38482	0	0.936795	0.764518	0.165184	0	0	2.40722	3.96588	1.51745	1.05852	0	0	0	0	0	0	0	0.134588	0	0	0	0
13	d__Bacteria;p__Actinobacteriota;c__Actinomycetia;o__Mycobacteriales;f__Mycobacteriaceae;g__Mycobacterium	13	0.664466	13	13.8455	4.30452	29.8807	0.310895	0	6.97731	5.49295	0	0	0	0	0	0.557574	0	4.27361	0.742251	0.373151	0	0	1.57942	0.645623	1.91198	8.28371	0	1.64145	1.00214	0.0494667	0	0	1.16283	3.14169	2.27208	1.1625	0	0	0	0	0	0	0	0.224756	0	0	0	0
14	d__Bacteria;p__Actinobacteriota;c__Actinomycetia;o__Mycobacteriales;f__Mycobacteriaceae;g__Mycobacterium	14	0.381332	14	17.678	7.58514	42.6507	0.429071	1.31737	7.86126	8.12236	0	0	0	0	0	0.850556	0	4.965	0.879206	0.554929	0	0	2.38199	0.930517	2.01705	10.8032	0	2.58521	1.13948	0	0	0	2.49121	5.09393	3.15516	1.26313	0	0.278115	0	0	1.03926	0	0	0.168918	0	0	0	0.227634
15	d__Bacteria;p__Actinobacteriota;c__Actinomycetia;o__Mycobacteriales;f__Mycobacteriaceae;g__Mycobacterium	16	0.467111	16	14.2005	5.60918	32.1661	0.395	0	7.05997	5.66608	0	0	0	0	0	0.555634	0	4.23915	0.831114	0.414758	0	0	1.65391	0.630613	1.9897	8.82012	0	1.61863	1.05965	0	0	0	1.7716	3.83759	2.39353	1.40134	0	0	0	0	0	0	0	0.213653	0	0	0	0
16	d__Bacteria;p__Actinobacteriota;c__Actinomycetia;o__Mycobacteriales;f__Mycobacteriaceae;g__Mycobacterium	20	0.371294	20	16.958	9.70523	40.3214	0.572311	0.25069	8.09244	7.33234	0	0	0	0	0	0.562838	0	4.9066	1.12344	0.486842	0	0	2.21925	0.87816	1.88296	10.2213	0	2.25655	1.04634	0.179439	0	0	3.61645	6.08878	2.85655	0.98184	0	0.25069	0	0	0	0	0	0.159608	0	0	0	0
17	d__Bacteria;p__Actinobacteriota;c__Actinomycetia;o__Mycobacteriales;f__Mycobacteriaceae;g__Mycobacterium	21	0.511414	21	14.0636	6.04213	31.8531	0.429628	0	7.18696	5.38831	0	0	0	0	0	0.534257	0	4.1391	0.935212	0.405106	0	0	1.67706	0.624634	2.11265	8.46738	0	1.48665	1.08325	0	0	0	1.7867	4.25543	2.2246	1.19434	0	0	0	0	0	0	0	0.186842	0	0	0	0
18	d__Bacteria;p__Actinobacteriota;c__Actinomycetia;o__Mycobacteriales;f__Mycobacteriaceae;g__Mycobacterium	23	0.485816	23	14.8797	4.78208	29.31	0.321383	0	8.07731	5.44585	0	0	0	0	0	0.490585	0	4.26986	0.813565	0.353219	0	0	1.77634	0.693941	1.99291	7.30617	0	1.48248	1.00331	1.00097	0	0	1.12283	3.65925	2.18703	0.440243	0	0	0	0	0	0	0	0.154987	0	0	0	0
19	d__Bacteria;p__Actinobacteriota;c__Actinomycetia;o__Mycobacteriales;f__Mycobacteriaceae;g__Mycobacterium	25	0.532028	25	14.5588	6.06727	31.3212	0.416742	0	7.38602	5.75767	0	0	0	0	0	0.532116	0	4.39235	0.883091	0.391206	0	0	1.78317	0.697118	2.11058	7.56609	0	1.61209	1.02392	0	0	0	2.03782	4.02945	2.36241	1.0402	0	0	0	0	0	0	0	0.163861	0	0	0	0
20	d__Bacteria;p__Actinobacteriota;c__Actinomycetia;o__Mycobacteriales;f__Mycobacteriaceae;g__Mycobacterium	26	0.439552	26	15.7668	5.35109	31.6278	0.339389	0	8.58026	5.72032	0	0	0	0	0	0.544198	0	4.49607	0.895324	0.396175	0	0	1.79326	0.69208	2.13015	7.8667	0	1.61822	1.07006	1.05872	0	0	1.53646	3.81463	2.30884	0.632792	0	0	0	0	0	0	0	0.142995	0	0	0	0
21	d__Bacteria;p__Actinobacteriota;c__Actinomycetia;o__Mycobacteriales;f__Mycobacteriaceae;g__Mycobacterium	28	0.485308	28	15.6427	7.16702	36.7672	0.458171	0	7.61096	6.45709	0	0	0	0	0	0.58219	0	5.12728	0.207665	0.415201	0	0	2.06733	0.838199	2.27602	9.19017	0	1.7718	1.15944	0	0	0	2.47088	4.69614	2.61796	1.34325	0	0	0	0	0	0	0	0.198408	0	0	0	0
22	d__Bacteria;p__Actinobacteriota;c__Actinomycetia;o__Mycobacteriales;f__Mycobacteriaceae;g__Mycobacterium	29	0.595354	29	13.6044	5.78047	30.6851	0.424897	0	7.384	4.77399	0	0	0	0	0	0.552058	0	4.4338	1.00773	0.406131	0	0	1.5572	0.671509	1.94247	8.2726	0	1.28844	1.04031	0	0	0	1.68026	4.10021	1.92835	1.13093	0	0	0	0	0	0	0	0	0	0	0	0
23	d__Bacteria;p__Actinobacteriota;c__Actinomycetia;o__Mycobacteriales;f__Mycobacteriaceae;g__Mycobacterium	2	0.410352	2	17.4802	9.62238	41.852	0.550472	0	8.17168	7.66657	0	0	0	0	0	0.633813	0	4.88862	1.23076	0.557328	0	0	2.25554	0.827949	2.0523	10.8313	0	2.54201	1.08468	0	0	0	3.51673	6.10566	2.86902	1.40341	0	0	0	0	0	0	0	0.238342	0	0	0	0
24	d__Bacteria;p__Actinobacteriota;c__Actinomycetia;o__Mycobacteriales;f__Mycobacteriaceae;g__Mycobacterium	30	0.505735	30	15.0533	9.01744	38.7584	0.599034	0	7.44706	5.98667	0	0	0	0	0	0.613714	0	5.0086	0.228946	0.488163	0	0	1.98622	0.92643	2.20952	10.4218	0	1.53942	1.13141	0	0	0	3.07392	5.94353	2.46102	1.49741	0	0	0	0	0	0	0	0.21748	0	0	0	0
25	d__Bacteria;p__Actinobacteriota;c__Actinomycetia;o__Mycobacteriales;f__Mycobacteriaceae;g__Mycobacterium	32	0.519983	32	14.2619	6.74008	24.4707	0.472595	0.216796	7.26929	5.47202	0	0	0	0	0	0.537829	0	4.46946	0.720536	0.442695	0	0	1.79974	0.750522	2.07929	-0.127823	0	1.4389	1.07785	0	0	0.112191	2.13251	4.60757	2.23338	1.12269	0	0.216796	0	0	0	0	0	0.140087	0	0	0	0
26	d__Bacteria;p__Actinobacteriota;c__Actinomycetia;o__Mycobacteriales;f__Mycobacteriaceae;g__Mycobacterium	33	0.581371	33	15.1206	6.52488	33.644	0.431522	0	8.54483	5.09708	0	0	0	0	0	0.413518	0	4.24582	1.18205	0.415047	0	0	1.68976	0.714081	2.02724	8.47695	0	1.23477	1.06364	1.08973	0	0	2.0432	4.48167	2.17256	1.25833	0	0	0	0	0	0	0	0.202652	0	0	0	0
27	d__Bacteria;p__Actinobacteriota;c__Actinomycetia;o__Mycobacteriales;f__Mycobacteriaceae;g__Mycobacterium	34	0.619929	34	13.7062	8.21793	34.8887	0.599578	0	7.00892	5.24479	0	0	0	0	0	0.510549	0	4.03523	0.841003	0.447522	0	0	1.71764	0.688323	1.92637	9.48568	0	1.38611	1.00495	0.206313	0	0	2.84385	5.37408	2.14104	1.38093	0	0	0	0	0	0	0	0.171887	0	0	0	0
28	d__Bacteria;p__Actinobacteriota;c__Actinomycetia;o__Mycobacteriales;f__Mycobacteriaceae;g__Mycobacterium	37	0.533127	37	12.9989	7.79412	34.3842	0.5996	0	6.82659	4.5021	0	0	0	0	0	0.540814	0	3.96062	0.739607	0.443753	0	0	1.24778	0.496274	1.93744	10.2512	0	1.55546	1.22642	0.188923	0	0	2.81218	4.98193	1.69886	1.34443	0	0	0	0	0	0	0	0.192847	0	0	0	0
29	d__Bacteria;p__Actinobacteriota;c__Actinomycetia;o__Mycobacteriales;f__Mycobacteriaceae;g__Mycobacterium	3	0.468431	3	14.3382	5.19076	30.6767	0.362024	0	6.96879	5.95027	0	0	0	0	0	0.544774	0	4.23919	0.740883	0.387197	0	0	1.70655	0.70801	1.98871	7.85953	0	1.77717	1.03191	0	0	0	1.74813	3.44263	2.46655	1.0635	0	0	0	0	0	0	0	0.195975	0	0	0	0
30	d__Bacteria;p__Actinobacteriota;c__Actinomycetia;o__Mycobacteriales;f__Mycobacteriaceae;g__Mycobacterium	41	0.488366	41	15.8362	6.38559	35.9563	0.403228	0	7.91043	6.1027	0	0	0	0	0	0.668117	0	4.98652	0.754643	0.427983	0	0	1.65204	0.79345	2.12333	9.66328	0	1.96133	1.39506	0.045932	0	0	1.57754	4.80805	2.48933	1.33977	0	0	0	0	0	0	0	0.238406	0	0	0	0
31	d__Bacteria;p__Actinobacteriota;c__Actinomycetia;o__Mycobacteriales;f__Mycobacteriaceae;g__Mycobacterium	42	0.536511	42	16.8643	11.3487	43.8592	0.672943	0	8.46307	6.42709	0	0	0	0	0	0.702396	0	5.33191	0.833876	0.529572	0	0	1.84426	0.778671	2.29489	11.7729	0	2.06987	1.4446	0.00239459	0	0	4.25576	7.09297	2.51296	1.45763	0	0	0	0	0	0	0	0.196545	0	0	0	0
32	d__Bacteria;p__Actinobacteriota;c__Actinomycetia;o__Mycobacteriales;f__Mycobacteriaceae;g__Mycobacterium	43	0.399845	43	19.1733	7.03216	41.4257	0.366769	0	9.82082	7.24931	0	0	0	0	0	0.748463	0	6.22983	1.17318	0.505955	0	0	2.23294	1.12602	2.36512	10.8256	0	2.32433	1.59719	0.0526962	0	0	2.0659	4.96626	2.69205	1.5014	0	0	0	0	0	0	0	0	0	0	0	0
33	d__Bacteria;p__Actinobacteriota;c__Actinomycetia;o__Mycobacteriales;f__Mycobacteriaceae;g__Mycobacterium	44	0.382967	44	12.8166	4.0505	26.9604	0.316035	0	6.79464	4.35752	0	0	0	0	0	0.49763	0	4.17704	0.787944	0.354564	0	0	1.34111	0.631372	1.82965	7.15613	0	1.44901	1.30987	0	0	0	1.0005	3.04999	1.56739	0.98009	0	0	0	0	0	0	0	0.153631	0	0	0	0
34	d__Bacteria;p__Actinobacteriota;c__Actinomycetia;o__Mycobacteriales;f__Mycobacteriaceae;g__Mycobacterium	45	0.455193	45	15.7004	7.61911	36.3678	0.485281	0	7.01872	7.1316	0	0	0	0	0	0.63345	0	4.48757	0.769891	0.471887	0	0	2.02366	0.865812	1.76125	9.98194	0	2.24063	1.07821	0	0	0	3.30293	4.31618	2.8673	1.19646	0	0	0	0	0	0	0	0	0	0	0	0
35	d__Bacteria;p__Actinobacteriota;c__Actinomycetia;o__Mycobacteriales;f__Mycobacteriaceae;g__Mycobacterium	48	0.390784	48	14.3873	5.81704	31.0367	0.404316	0.178057	6.11443	6.91041	0	0	0	0	0	0.544253	0	3.97565	0.651043	0.448943	0	0	1.93818	0.737685	1.48774	8.16839	0	2.27532	0.913556	0	0	0	1.93053	3.8865	2.69691	0.906719	0	0.178057	0	0	0	0	0	0	0	0	0	0
36	d__Bacteria;p__Actinobacteriota;c__Actinomycetia;o__Mycobacteriales;f__Mycobacteriaceae;g__Mycobacterium	50	0.350268	50	16.072	7.28223	36.4029	0.4531	0	7.9707	6.59841	0	0	0	0	0	0.577041	0	4.71963	1.13202	0.425889	0	0	1.99356	0.784321	1.90856	9.54855	0	2.17591	1.07702	0.210496	0	0	2.81565	4.46659	2.42894	1.24383	0	0	0	0	0	0	0	0.158838	0	0	0	0
37	d__Bacteria;p__Actinobacteriota;c__Actinomycetia;o__Mycobacteriales;f__Mycobacteriaceae;g__Mycobacterium	51	0.424928	51	16.0008	5.74314	33.9825	0.358929	0.215016	7.34832	7.25818	0	0	0	0	0	0.590033	0	4.34989	1.05503	0.410999	0	0	2.13848	0.825784	1.76824	8.97714	0	2.17935	0.983277	0.175155	0	0	1.91074	3.83241	2.94035	0.875369	0	0.215016	0	0	0	0	0	0.160915	0	0	0	0
38	d__Bacteria;p__Actinobacteriota;c__Actinomycetia;o__Mycobacteriales;f__Mycobacteriaceae;g__Mycobacterium	52	0.371444	52	16.1271	9.60686	39.5387	0.595695	0.213144	7.89197	6.58773	0	0	0	0	0	0.586323	0	4.76665	0.972848	0.510117	0	0	2.05877	0.782972	2.15247	9.71747	0	1.78201	1.13733	0	0	0	3.22392	6.38294	2.74695	1.28143	0	0.213144	0	0	0	0	0	0.211485	0	0	0	0
39	d__Bacteria;p__Actinobacteriota;c__Actinomycetia;o__Mycobacteriales;f__Mycobacteriaceae;g__Mycobacterium	53	0.469725	53	18.6589	12.7347	47.9191	0.682499	0	8.8962	8.0201	0	0	0	0	0	0.764473	0	5.60433	0.942175	0.570729	0	0	2.49776	0.989472	2.27903	11.4202	0	2.28603	1.17185	0.0706625	0	0	6.53913	6.19554	3.23631	1.52706	0	0	0	0	0	0	0	0.240509	0	0	0	0
40	d__Bacteria;p__Actinobacteriota;c__Actinomycetia;o__Mycobacteriales;f__Mycobacteriaceae;g__Mycobacterium	56	0.410675	56	15.3884	7.06524	33.8703	0.459128	0	8.02103	5.92022	0	0	0	0	0	0.548909	0	4.23699	0.841665	0.428566	0	0	1.79808	0.763565	1.90843	8.28711	0	1.86032	1.01858	1.03394	0	0	2.2417	4.82354	2.26182	0.758772	0	0	0	0	0	0	0	0.183023	0	0	0.217682	0
41	d__Bacteria;p__Actinobacteriota;c__Actinomycetia;o__Mycobacteriales;f__Mycobacteriaceae;g__Mycobacterium	57	0.404756	57	13.551	6.84993	32.2846	0.505495	0	6.40003	5.74127	0	0	0	0	0	0.528039	0	3.95075	0.4344	0.44325	0	0	1.73236	0.686262	2.01488	8.72666	0	1.66432	0.966396	0	0	0	2.12253	4.7274	2.3446	1.13532	0	0	0	0	0	0	0	0.15061	0	0	0	0
42	d__Bacteria;p__Actinobacteriota;c__Actinomycetia;o__Mycobacteriales;f__Mycobacteriaceae;g__Mycobacterium	58	0.389606	58	13.83	8.21138	35.6394	0.593735	0	7.68572	4.46709	0	0	0	0	0	0.630253	0	4.59051	0.899528	0.456971	0	0	2.18151	0.828863	1.89794	9.85116	0	2.17298	1.22026	0.297749	0	0	2.65019	5.56119	0.112595	1.03765	0	0	0	0	0	0	0	0.311253	0	0	0	0
43	d__Bacteria;p__Actinobacteriota;c__Actinomycetia;o__Mycobacteriales;f__Mycobacteriaceae;g__Mycobacterium	59	0.409947	59	13.2158	5.09616	29.4184	0.385612	0	6.53608	5.29817	0	0	0	0	0	0.516142	0	4.02665	0.723115	0.436385	0	0	1.59795	0.630316	1.78632	8.51503	0	1.65969	0.945122	0	0	0	1.35049	3.74567	2.04053	1.11933	0	0	0	0	0	0	0	0	0	0	0	0
44	d__Bacteria;p__Actinobacteriota;c__Actinomycetia;o__Mycobacteriales;f__Mycobacteriaceae;g__Mycobacterium	61	0.498713	61	18.6721	11.0209	45.6153	0.590233	0.282279	8.77011	8.18745	0	0	0	0	0	0.763301	0	5.62029	0.930048	0.585113	0	0	2.54178	1.0184	2.21977	11.1033	0	2.14741	1.12943	0	0	0	4.56621	6.45467	3.49826	1.42121	0	0.282279	0	0	0	0	0	0.276125	0	0	0	0
45	d__Bacteria;p__Actinobacteriota;c__Actinomycetia;o__Mycobacteriales;f__Mycobacteriaceae;g__Mycobacterium	62	0.472836	62	16.2407	6.85889	36.3802	0.422328	0.264779	7.88869	6.9643	0	0	0	0	0	0.561149	0	4.87915	1.00958	0.444405	0	0	2.26846	0.874151	1.79437	9.39121	0	1.69835	0.943271	0.205592	0	0	2.28324	4.57564	2.99748	1.20999	0	0.264779	0	0	0	0	0	0.179183	0	0	0	0
46	d__Bacteria;p__Actinobacteriota;c__Actinomycetia;o__Mycobacteriales;f__Mycobacteriaceae;g__Mycobacterium	64	0.439701	64	15.4013	7.85837	35.3194	0.510239	0.19022	7.68217	6.38426	0	0	0	0	0	0.530313	0	4.72218	0.969809	0.428936	0	0	2.0093	0.785047	1.78759	8.59618	0	1.67401	0.905976	0.202593	0	0	2.98432	4.87404	2.70095	1.11421	0	0.19022	0	0	0	0	0	0.145423	0	0	0	0
47	d__Bacteria;p__Actinobacteriota;c__Actinomycetia;o__Mycobacteriales;f__Mycobacteriaceae;g__Mycobacterium	65	0.459694	65	16.981	7.89911	38.9761	0.465173	0	8.39894	6.95982	0	0	0	0	0	0.63177	0	5.57642	0.458541	0.560565	0	0	2.3323	0.89668	2.14168	10.5333	0	1.86164	1.06169	0.222306	0	0	2.03803	5.86107	2.76588	1.28453	0	0	0	0	0	0	0	0	0	0	0	0
48	d__Bacteria;p__Actinobacteriota;c__Actinomycetia;o__Mycobacteriales;f__Mycobacteriaceae;g__Mycobacterium	68	0.371725	68	16.1719	9.04917	40.3075	0.559563	0	9.53982	4.85802	0	0	0	0	0	0.704012	0	5.73281	1.16484	0.512766	0	0	2.80727	1.04408	2.33326	10.82	0	1.96355	1.26125	0.308914	0	0	3.23284	5.81632	0.087202	1.21399	0	0	0	0	0	0	0	0.291957	0	0	0	0
49	d__Bacteria;p__Actinobacteriota;c__Actinomycetia;o__Mycobacteriales;f__Mycobacteriaceae;g__Mycobacterium	69	0.391587	69	16.2112	8.29668	38.8957	0.511786	0.198119	8.04419	6.65202	0	0	0	0	0	0.606135	0	4.74773	0.955714	0.487059	0	0	1.98645	0.798799	2.1289	9.98936	0	2.0124	1.02796	0.211846	0	0	2.3977	5.89897	2.65317	1.35108	0	0.198119	0	0	0	0	0	0.236591	0	0	0	0
50	d__Bacteria;p__Actinobacteriota;c__Actinomycetia;o__Mycobacteriales;f__Mycobacteriaceae;g__Mycobacterium	6	0.393727	6	15.0547	7.46201	35.5414	0.49566	0	6.67307	6.92396	0	0	0	0	0	0.577191	0	4.68093	0.09115	0.438083	0	0	1.95628	0.867459	1.90099	9.23544	0	2.15671	1.0196	0	0	0	2.34464	5.11737	2.81097	1.25009	0	0	0	0	0	0	0	0.202356	0	0	0	0
51	d__Bacteria;p__Actinobacteriota;c__Actinomycetia;o__Mycobacteriales;f__Mycobacteriaceae;g__Mycobacterium	71	0.529892	71	14.9523	5.14119	32.3525	0.343839	0	7.6514	5.93058	0	0	0	0	0	0.448719	0	4.36383	1.13929	0.397902	0	0	1.78943	0.71715	1.96187	8.50457	0	1.7078	0.972457	0.186399	0	0	1.60765	3.53354	2.43335	1.39933	0	0	0	0	0	0	0	0.228692	0	0	0	0
52	d__Bacteria;p__Actinobacteriota;c__Actinomycetia;o__Mycobacteriales;f__Mycobacteriaceae;g__Mycobacterium	72	0.329648	72	19.0819	11.2675	46.3184	0.590482	0	9.01106	8.31652	0	0	0	0	0	0.807632	0	5.74683	1.09	0.59322	0	0	2.49546	1.05099	2.17422	11.5507	0	2.63301	1.16113	0	0	0	3.50572	7.76182	3.18805	1.44636	0	0	0	0	0	0	0	0.241898	0	0	0	0
53	d__Bacteria;p__Actinobacteriota;c__Actinomycetia;o__Mycobacteriales;f__Mycobacteriaceae;g__Mycobacterium	73	0.467723	73	18.4135	6.36254	38.7833	0.345537	0	7.98418	8.82438	0	0	0	0	0	0.710084	0	5.02082	0.903212	0.494648	0	0	2.53405	1.00941	2.06014	10.0816	0	2.7243	1.11028	0	0	0	1.79423	4.56831	3.56604	1.30172	0	0	0	0	0	0	0	0.210949	0	0	0	0
54	d__Bacteria;p__Actinobacteriota;c__Actinomycetia;o__Mycobacteriales;f__Mycobacteriaceae;g__Mycobacterium	76	0.388918	76	17.7038	6.75612	39.4102	0.381619	0	8.87019	7.27613	0	0	0	0	0	0.687565	0	5.15502	1.13966	0.466411	0	0	2.36111	0.863315	2.2647	10.6802	0	2.1302	1.09111	0.310808	0	0	2.22222	4.5339	2.78483	1.45241	0	0	0	0	0	0	0	0.239303	0	0	0	0
55	d__Bacteria;p__Actinobacteriota;c__Actinomycetia;o__Mycobacteriales;f__Mycobacteriaceae;g__Mycobacterium	78	0.626016	78	13.5894	4.60254	29.294	0.338686	0	8.31826	3.8984	0	0	0	0	0	0.530945	0	4.60734	0.667448	0.370887	0	0	1.48558	0.624795	2.04346	7.99591	0	0.988007	1.00185	1.00001	0	0	1.10838	3.49416	1.42481	0.959298	0	0	0	0	0	0	0	0.180019	0	0	0	0
56	d__Bacteria;p__Actinobacteriota;c__Actinomycetia;o__Mycobacteriales;f__Mycobacteriaceae;g__Mycobacterium	79	0.600279	79	13.9699	7.00624	34.7149	0.501522	0	7.56697	4.87705	0	0	0	0	0	0.626467	0	5.29536	0.177954	0.451347	0	0	1.80398	0.856501	2.09366	9.57417	0	1.13946	1.07457	0	0	0	2.26048	4.74575	1.93362	1.41593	0	0	0	0	0	0	0	0.257479	0	0	0	0
57	d__Bacteria;p__Actinobacteriota;c__Actinomycetia;o__Mycobacteriales;f__Mycobacteriaceae;g__Mycobacterium	81	0.587729	81	14.7561	6.8302	33.937	0.462873	0	8.12644	5.06916	0	0	0	0	0	0.670437	0	5.22103	0.733902	0.449985	0	0	1.93333	0.89347	2.1715	8.94983	0	1.25741	1.11052	0	0	0	1.90932	4.92088	1.87842	1.25705	0	0	0	0	0	0	0	0	0	0	0	0
58	d__Bacteria;p__Actinobacteriota;c__Actinomycetia;o__Mycobacteriales;f__Mycobacteriaceae;g__Mycobacterium	82	0.590178	82	16.2704	7.40548	38.5996	0.45515	0	9.33613	5.31344	0	0	0	0	0	0.721541	0	5.82607	0.860845	0.476407	0	0	1.92775	0.940833	2.42895	9.91475	0	1.41318	1.14445	0.220268	0	0	2.0731	5.33238	1.97251	1.46897	0	0	0	0	0	0	0	0.248307	0	0	0	0
59	d__Bacteria;p__Actinobacteriota;c__Actinomycetia;o__Mycobacteriales;f__Mycobacteriaceae;g__Mycobacterium	84	0.597408	84	14.8331	5.77768	33.1697	0.389513	0	8.20517	5.00456	0	0	0	0	0	0.619557	0	5.15593	0.852604	0.480227	0	0	1.87091	0.873087	2.03817	9.31382	0	1.33527	1.14312	0.158461	0	0	1.51697	4.26071	1.79838	1.22891	0	0	0	0	0	0	0	0	0	0	0	0
60	d__Bacteria;p__Actinobacteriota;c__Actinomycetia;o__Mycobacteriales;f__Mycobacteriaceae;g__Mycobacterium	85	0	85	383.47	134.736	858.51	0.351361	0	236.976	111.928	0	0	0	0	0	15.2652	0	128.663	58.3687	11.7454	0	0	41.293	26.0102	49.9441	237.909	0	28.0684	22.8213	0	0	0	24.2341	110.502	42.5662	32.6349	0	0	0	0	0	0	0	5.60289	0	0	0	0
61	d__Bacteria;p__Actinobacteriota;c__Actinomycetia;o__Mycobacteriales;f__Mycobacteriaceae;g__Mycobacterium	86	0.768459	86	12.2129	4.18371	28.0656	0.342566	0.0743559	7.73997	3.29568	0	0	0	0	0	0.512689	0	4.50848	1.32251	0.39798	0	0	1.20517	0.646479	1.69343	8.48275	0	0.849612	0.779257	0.215547	0	0	0.781149	3.40256	1.2409	1.10797	0	0	0	0	0.0743559	0	0	0.148225	0	0	0	0
62	d__Bacteria;p__Actinobacteriota;c__Actinomycetia;o__Mycobacteriales;f__Mycobacteriaceae;g__Mycobacterium	87	0.757424	87	14.3431	4.88747	32.9846	0.340755	0	9.17079	3.73614	0	0	0	0	0	0.59833	0	5.31326	1.34975	0.523863	0	0	1.39731	0.746055	2.21691	9.75746	0	0.942519	0.912283	0.29087	0	0	0.874645	4.01282	1.39631	1.39872	0	0	0	0	0	0	0	0.206487	0	0	0	0
63	d__Bacteria;p__Actinobacteriota;c__Actinomycetia;o__Mycobacteriales;f__Mycobacteriaceae;g__Mycobacterium	89	0.779668	89	13.3657	5.86464	33.4762	0.438783	0	7.61618	4.35802	0	0	0	0	0	0.579641	0	5.11109	0.41856	0.512727	0	0	1.59195	0.959838	1.82354	10.0529	0	1.08975	0.878774	0.262988	0	0	1.27714	4.5875	1.67632	1.41148	0	0	0	0	0	0	0	0.244325	0	0	0	0
64	d__Bacteria;p__Actinobacteriota;c__Actinomycetia;o__Mycobacteriales;f__Mycobacteriaceae;g__Mycobacterium	8	0.420269	8	15.4859	5.78151	33.5816	0.37334	0	7.65992	6.40636	0	0	0	0	0	0.437338	0	4.35565	1.12614	0.403333	0	0	1.86245	0.720115	1.97394	8.6659	0	1.83931	1.01627	0.204182	0	0	1.84713	3.93438	2.7046	1.33268	0	0	0	0	0	0	0	0.215524	0	0	0	0
65	d__Bacteria;p__Actinobacteriota;c__Actinomycetia;o__Mycobacteriales;f__Mycobacteriaceae;g__Mycobacterium	92	0.81374	92	13.3736	4.76511	30.473	0.356306	0	8.02726	4.04196	0	0	0	0	0	0.55196	0	4.86237	1.15611	0.478476	0	0	1.44496	0.841422	1.75537	9.00262	0	1.08687	0.82595	0.253409	0	0	1.09754	3.66757	1.51012	1.14798	0	0	0	0	0	0	0	0.137009	0	0	0	0
66	d__Bacteria;p__Actinobacteriota;c__Actinomycetia;o__Mycobacteriales;f__Mycobacteriaceae;g__Mycobacterium	94	0.540642	94	18.4231	9.07843	43.5567	0.492774	0.270064	8.52125	8.15481	0	0	0	0	0	0.785346	0	5.27141	0.949597	0.560011	0	0	2.83477	1.00719	2.10159	11.4735	0	2.0053	1.18705	0.198648	0	0	4.28658	4.79185	3.31474	1.4577	0	0.270064	0	0	0	0	0	0.173829	0	0	0	0
67	d__Bacteria;p__Actinobacteriota;c__Actinomycetia;o__Mycobacteriales;f__Mycobacteriaceae;g__Mycobacterium	95	0.486253	95	12.9556	5.53775	29.132	0.42744	0.178278	6.37779	5.29231	0	0	0	0	0	0.50497	0	3.884	0.682041	0.361003	0	0	1.66959	0.636813	1.81175	7.48208	0	1.32042	0.924527	0	0	0	2.33008	3.20767	2.3023	0.871773	0	0.178278	0	0	0	0	0	0.174873	0	0	0	0
68	d__Bacteria;p__Actinobacteriota;c__Actinomycetia;o__Mycobacteriales;f__Mycobacteriaceae;g__Mycobacterium	96	0.521391	96	12.8762	5.40286	29.1509	0.419601	0	6.54166	5.02164	0	0	0	0	0	0.498128	0	3.98856	0.683134	0.39527	0	0	1.60734	0.597931	1.86997	7.82616	0	1.22187	0.917607	0	0	0	1.64804	3.75482	2.19242	0.867258	0	0	0	0	0	0	0	0.193166	0	0	0	0
69	d__Bacteria;p__Actinobacteriota;c__Actinomycetia;o__Mycobacteriales;f__Mycobacteriaceae;g__Mycobacterium	97	0.404413	97	16.6121	7.26932	37.6983	0.437593	0.305678	7.82139	7.30242	0	0	0	0	0	0.570839	0	4.75715	1.08171	0.461658	0	0	2.32332	0.884538	1.79192	9.83833	0	1.93215	1.02658	0.190619	0	0	2.90442	4.3649	3.04694	0.986905	0	0.305678	0	0	0	0	0	0	0	0	0.234269	0
70	d__Bacteria;p__Actinobacteriota;c__Actinomycetia;o__Mycobacteriales;f__Mycobacteriaceae;g__Mycobacterium	99	0.557695	99	17.694	8.37851	40.6373	0.473523	0	8.29875	7.58635	0	0	0	0	0	0.686443	0	5.10099	0.93609	0.593418	0	0	2.458	0.956551	2.08772	10.8284	0	2.07024	1.21547	0.173949	0	0	3.12397	5.25455	3.05811	1.3273	0	0	0	0	0	0	0	0	0	0	0	0
[truncated: 29 more columns]

## Sheet: 3B
Column1	species	sample	rel	remark	Lv	m
1	Mycobacterium_x000D_ colombiense _x000D_ [ref_mOTU_v31_01274]	X11	6.38765e-06	Control	0	1.11784e-05
2	Mycobacterium_x000D_ colombiense _x000D_ [ref_mOTU_v31_01275]	X11	6.38765e-06	Control	0	6.38765e-06
3	Mycobacterium_x000D_ mantenii _x000D_ [ref_mOTU_v31_01272]	X11	6.38765e-06	Control	0	6.38765e-06
4	Mycobacterium_x000D_ sp. 1245111.1 _x000D_ [ref_mOTU_v31_10092]	X11	6.38765e-06	Control	0	6.38765e-06
5	Mycobacterium_x000D_ sp. E2479 _x000D_ [ref_mOTU_v31_01279]	X11	6.38765e-06	Control	0	3.19383e-06
6	Mycobacterium_x000D_ sp. _x000D_ [ref_mOTU_v31_02613]	X11	3.19383e-06	Control	0	0
7	Mycobacterium_x000D_ sp. _x000D_ [ref_mOTU_v31_04172]	X11	0	Control	0	0
8	Mycobacterium_x000D_ colombiense _x000D_ [ref_mOTU_v31_01274]	X121	1.27753e-05	8 factors	8	1.11784e-05
9	Mycobacterium_x000D_ colombiense _x000D_ [ref_mOTU_v31_01275]	X121	6.38765e-06	8 factors	8	6.38765e-06
10	Mycobacterium_x000D_ mantenii _x000D_ [ref_mOTU_v31_01272]	X121	6.38765e-06	8 factors	8	6.38765e-06
11	Mycobacterium_x000D_ sp. 1245111.1 _x000D_ [ref_mOTU_v31_10092]	X121	9.58148e-06	8 factors	8	6.38765e-06
12	Mycobacterium_x000D_ sp. E2479 _x000D_ [ref_mOTU_v31_01279]	X121	6.38765e-06	8 factors	8	3.19383e-06
13	Mycobacterium_x000D_ sp. _x000D_ [ref_mOTU_v31_02613]	X121	3.19383e-06	8 factors	8	0
14	Mycobacterium_x000D_ sp. _x000D_ [ref_mOTU_v31_04172]	X121	0	8 factors	8	0
15	Mycobacterium_x000D_ colombiense _x000D_ [ref_mOTU_v31_01274]	X122	2.87444e-05	8 factors	8	1.11784e-05
16	Mycobacterium_x000D_ colombiense _x000D_ [ref_mOTU_v31_01275]	X122	9.58148e-06	8 factors	8	6.38765e-06
17	Mycobacterium_x000D_ mantenii _x000D_ [ref_mOTU_v31_01272]	X122	9.58148e-06	8 factors	8	6.38765e-06
18	Mycobacterium_x000D_ sp. 1245111.1 _x000D_ [ref_mOTU_v31_10092]	X122	1.9163e-05	8 factors	8	6.38765e-06
19	Mycobacterium_x000D_ sp. E2479 _x000D_ [ref_mOTU_v31_01279]	X122	9.58148e-06	8 factors	8	3.19383e-06
20	Mycobacterium_x000D_ sp. _x000D_ [ref_mOTU_v31_02613]	X122	6.38765e-06	8 factors	8	0
21	Mycobacterium_x000D_ sp. _x000D_ [ref_mOTU_v31_04172]	X122	3.19383e-06	8 factors	8	0
22	Mycobacterium_x000D_ colombiense _x000D_ [ref_mOTU_v31_01274]	X123	2.23568e-05	8 factors	8	1.11784e-05
23	Mycobacterium_x000D_ colombiense _x000D_ [ref_mOTU_v31_01275]	X123	9.58148e-06	8 factors	8	6.38765e-06
24	Mycobacterium_x000D_ mantenii _x000D_ [ref_mOTU_v31_01272]	X123	1.27753e-05	8 factors	8	6.38765e-06
25	Mycobacterium_x000D_ sp. 1245111.1 _x000D_ [ref_mOTU_v31_10092]	X123	1.27753e-05	8 factors	8	6.38765e-06
26	Mycobacterium_x000D_ sp. E2479 _x000D_ [ref_mOTU_v31_01279]	X123	1.27753e-05	8 factors	8	3.19383e-06
27	Mycobacterium_x000D_ sp. _x000D_ [ref_mOTU_v31_02613]	X123	6.38765e-06	8 factors	8	0
28	Mycobacterium_x000D_ sp. _x000D_ [ref_mOTU_v31_04172]	X123	9.58148e-06	8 factors	8	0
29	Mycobacterium_x000D_ colombiense _x000D_ [ref_mOTU_v31_01274]	X124	2.23568e-05	8 factors	8	1.11784e-05
30	Mycobacterium_x000D_ colombiense _x000D_ [ref_mOTU_v31_01275]	X124	6.38765e-06	8 factors	8	6.38765e-06
31	Mycobacterium_x000D_ mantenii _x000D_ [ref_mOTU_v31_01272]	X124	3.19383e-06	8 factors	8	6.38765e-06
32	Mycobacterium_x000D_ sp. 1245111.1 _x000D_ [ref_mOTU_v31_10092]	X124	1.27753e-05	8 factors	8	6.38765e-06
33	Mycobacterium_x000D_ sp. E2479 _x000D_ [ref_mOTU_v31_01279]	X124	3.19383e-06	8 factors	8	3.19383e-06
34	Mycobacterium_x000D_ sp. _x000D_ [ref_mOTU_v31_02613]	X124	3.19383e-06	8 factors	8	0
35	Mycobacterium_x000D_ sp. _x000D_ [ref_mOTU_v31_04172]	X124	0	8 factors	8	0
36	Mycobacterium_x000D_ colombiense _x000D_ [ref_mOTU_v31_01274]	X125	1.59691e-05	8 factors	8	1.11784e-05
37	Mycobacterium_x000D_ colombiense _x000D_ [ref_mOTU_v31_01275]	X125	1.27753e-05	8 factors	8	6.38765e-06
38	Mycobacterium_x000D_ mantenii _x000D_ [ref_mOTU_v31_01272]	X125	9.58148e-06	8 factors	8	6.38765e-06
39	Mycobacterium_x000D_ sp. 1245111.1 _x000D_ [ref_mOTU_v31_10092]	X125	1.27753e-05	8 factors	8	6.38765e-06
40	Mycobacterium_x000D_ sp. E2479 _x000D_ [ref_mOTU_v31_01279]	X125	6.38765e-06	8 factors	8	3.19383e-06
41	Mycobacterium_x000D_ sp. _x000D_ [ref_mOTU_v31_02613]	X125	3.19383e-06	8 factors	8	0
42	Mycobacterium_x000D_ sp. _x000D_ [ref_mOTU_v31_04172]	X125	3.19383e-06	8 factors	8	0
43	Mycobacterium_x000D_ colombiense _x000D_ [ref_mOTU_v31_01274]	X126	1.27753e-05	8 factors	8	1.11784e-05
44	Mycobacterium_x000D_ colombiense _x000D_ [ref_mOTU_v31_01275]	X126	6.38765e-06	8 factors	8	6.38765e-06
45	Mycobacterium_x000D_ mantenii _x000D_ [ref_mOTU_v31_01272]	X126	1.27753e-05	8 factors	8	6.38765e-06
46	Mycobacterium_x000D_ sp. 1245111.1 _x000D_ [ref_mOTU_v31_10092]	X126	6.38765e-06	8 factors	8	6.38765e-06
47	Mycobacterium_x000D_ sp. E2479 _x000D_ [ref_mOTU_v31_01279]	X126	3.19383e-06	8 factors	8	3.19383e-06
48	Mycobacterium_x000D_ sp. _x000D_ [ref_mOTU_v31_02613]	X126	3.19383e-06	8 factors	8	0
49	Mycobacterium_x000D_ sp. _x000D_ [ref_mOTU_v31_04172]	X126	0	8 factors	8	0
50	Mycobacterium_x000D_ colombiense _x000D_ [ref_mOTU_v31_01274]	X127	1.9163e-05	8 factors	8	1.11784e-05
51	Mycobacterium_x000D_ colombiense _x000D_ [ref_mOTU_v31_01275]	X127	1.27753e-05	8 factors	8	6.38765e-06
52	Mycobacterium_x000D_ mantenii _x000D_ [ref_mOTU_v31_01272]	X127	1.27753e-05	8 factors	8	6.38765e-06
53	Mycobacterium_x000D_ sp. 1245111.1 _x000D_ [ref_mOTU_v31_10092]	X127	4.47136e-05	8 factors	8	6.38765e-06
54	Mycobacterium_x000D_ sp. E2479 _x000D_ [ref_mOTU_v31_01279]	X127	6.38765e-06	8 factors	8	3.19383e-06
55	Mycobacterium_x000D_ sp. _x000D_ [ref_mOTU_v31_02613]	X127	3.19383e-06	8 factors	8	0
56	Mycobacterium_x000D_ sp. _x000D_ [ref_mOTU_v31_04172]	X127	3.19383e-06	8 factors	8	0
57	Mycobacterium_x000D_ colombiense _x000D_ [ref_mOTU_v31_01274]	X128	3.19383e-05	8 factors	8	1.11784e-05
58	Mycobacterium_x000D_ colombiense _x000D_ [ref_mOTU_v31_01275]	X128	9.58148e-06	8 factors	8	6.38765e-06
59	Mycobacterium_x000D_ mantenii _x000D_ [ref_mOTU_v31_01272]	X128	9.58148e-06	8 factors	8	6.38765e-06
60	Mycobacterium_x000D_ sp. 1245111.1 _x000D_ [ref_mOTU_v31_10092]	X128	2.87444e-05	8 factors	8	6.38765e-06
61	Mycobacterium_x000D_ sp. E2479 _x000D_ [ref_mOTU_v31_01279]	X128	3.19383e-06	8 factors	8	3.19383e-06
62	Mycobacterium_x000D_ sp. _x000D_ [ref_mOTU_v31_02613]	X128	3.19383e-06	8 factors	8	0
63	Mycobacterium_x000D_ sp. _x000D_ [ref_mOTU_v31_04172]	X128	3.19383e-06	8 factors	8	0
64	Mycobacterium_x000D_ colombiense _x000D_ [ref_mOTU_v31_01274]	X129	2.23568e-05	8 factors	8	1.11784e-05
65	Mycobacterium_x000D_ colombiense _x000D_ [ref_mOTU_v31_01275]	X129	6.38765e-06	8 factors	8	6.38765e-06
66	Mycobacterium_x000D_ mantenii _x000D_ [ref_mOTU_v31_01272]	X129	1.59691e-05	8 factors	8	6.38765e-06
67	Mycobacterium_x000D_ sp. 1245111.1 _x000D_ [ref_mOTU_v31_10092]	X129	9.58148e-06	8 factors	8	6.38765e-06
68	Mycobacterium_x000D_ sp. E2479 _x000D_ [ref_mOTU_v31_01279]	X129	6.38765e-06	8 factors	8	3.19383e-06
69	Mycobacterium_x000D_ sp. _x000D_ [ref_mOTU_v31_02613]	X129	0	8 factors	8	0
70	Mycobacterium_x000D_ sp. _x000D_ [ref_mOTU_v31_04172]	X129	0	8 factors	8	0
71	Mycobacterium_x000D_ colombiense _x000D_ [ref_mOTU_v31_01274]	X12	1.27753e-05	Control	0	1.11784e-05
72	Mycobacterium_x000D_ colombiense _x000D_ [ref_mOTU_v31_01275]	X12	3.19383e-06	Control	0	6.38765e-06
73	Mycobacterium_x000D_ mantenii _x000D_ [ref_mOTU_v31_01272]	X12	9.58148e-06	Control	0	6.38765e-06
74	Mycobacterium_x000D_ sp. 1245111.1 _x000D_ [ref_mOTU_v31_10092]	X12	6.38765e-06	Control	0	6.38765e-06
75	Mycobacterium_x000D_ sp. E2479 _x000D_ [ref_mOTU_v31_01279]	X12	3.19383e-06	Control	0	3.19383e-06
76	Mycobacterium_x000D_ sp. _x000D_ [ref_mOTU_v31_02613]	X12	0	Control	0	0
77	Mycobacterium_x000D_ sp. _x000D_ [ref_mOTU_v31_04172]	X12	0	Control	0	0
78	Mycobacterium_x000D_ colombiense _x000D_ [ref_mOTU_v31_01274]	X130	1.59691e-05	8 factors	8	1.11784e-05
79	Mycobacterium_x000D_ colombiense _x000D_ [ref_mOTU_v31_01275]	X130	6.38765e-06	8 factors	8	6.38765e-06
80	Mycobacterium_x000D_ mantenii _x000D_ [ref_mOTU_v31_01272]	X130	6.38765e-06	8 factors	8	6.38765e-06
81	Mycobacterium_x000D_ sp. 1245111.1 _x000D_ [ref_mOTU_v31_10092]	X130	1.27753e-05	8 factors	8	6.38765e-06
82	Mycobacterium_x000D_ sp. E2479 _x000D_ [ref_mOTU_v31_01279]	X130	6.38765e-06	8 factors	8	3.19383e-06
83	Mycobacterium_x000D_ sp. _x000D_ [ref_mOTU_v31_02613]	X130	0	8 factors	8	0
84	Mycobacterium_x000D_ sp. _x000D_ [ref_mOTU_v31_04172]	X130	9.58148e-06	8 factors	8	0
85	Mycobacterium_x000D_ colombiense _x000D_ [ref_mOTU_v31_01274]	X13	1.59691e-05	Control	0	1.11784e-05
86	Mycobacterium_x000D_ colombiense _x000D_ [ref_mOTU_v31_01275]	X13	9.58148e-06	Control	0	6.38765e-06
87	Mycobacterium_x000D_ mantenii _x000D_ [ref_mOTU_v31_01272]	X13	6.38765e-06	Control	0	6.38765e-06
88	Mycobacterium_x000D_ sp. 1245111.1 _x000D_ [ref_mOTU_v31_10092]	X13	1.27753e-05	Control	0	6.38765e-06
89	Mycobacterium_x000D_ sp. E2479 _x000D_ [ref_mOTU_v31_01279]	X13	3.19383e-06	Control	0	3.19383e-06
90	Mycobacterium_x000D_ sp. _x000D_ [ref_mOTU_v31_02613]	X13	0	Control	0	0
91	Mycobacterium_x000D_ sp. _x000D_ [ref_mOTU_v31_04172]	X13	0	Control	0	0
92	Mycobacterium_x000D_ colombiense _x000D_ [ref_mOTU_v31_01274]	X14	9.58148e-06	Control	0	1.11784e-05
93	Mycobacterium_x000D_ colombiense _x000D_ [ref_mOTU_v31_01275]	X14	6.38765e-06	Control	0	6.38765e-06
94	Mycobacterium_x000D_ mantenii _x000D_ [ref_mOTU_v31_01272]	X14	3.19383e-06	Control	0	6.38765e-06
95	Mycobacterium_x000D_ sp. 1245111.1 _x000D_ [ref_mOTU_v31_10092]	X14	9.58148e-06	Control	0	6.38765e-06
96	Mycobacterium_x000D_ sp. E2479 _x000D_ [ref_mOTU_v31_01279]	X14	0	Control	0	3.19383e-06
97	Mycobacterium_x000D_ sp. _x000D_ [ref_mOTU_v31_02613]	X14	0	Control	0	0
98	Mycobacterium_x000D_ sp. _x000D_ [ref_mOTU_v31_04172]	X14	0	Control	0	0
99	Mycobacterium_x000D_ colombiense _x000D_ [ref_mOTU_v31_01274]	X16	9.58148e-06	Control	0	1.11784e-05
100	Mycobacterium_x000D_ colombiense _x000D_ [ref_mOTU_v31_01275]	X16	6.38765e-06	Control	0	6.38765e-06
101	Mycobacterium_x000D_ mantenii _x000D_ [ref_mOTU_v31_01272]	X16	6.38765e-06	Control	0	6.38765e-06
102	Mycobacterium_x000D_ sp. 1245111.1 _x000D_ [ref_mOTU_v31_10092]	X16	9.58148e-06	Control	0	6.38765e-06
103	Mycobacterium_x000D_ sp. E2479 _x000D_ [ref_mOTU_v31_01279]	X16	3.19383e-06	Control	0	3.19383e-06
104	Mycobacterium_x000D_ sp. _x000D_ [ref_mOTU_v31_02613]	X16	0	Control	0	0
105	Mycobacterium_x000D_ sp. _x000D_ [ref_mOTU_v31_04172]	X16	0	Control	0	0
106	Mycobacterium_x000D_ colombiense _x000D_ [ref_mOTU_v31_01274]	X20	9.58148e-06	Control	0	1.11784e-05
107	Mycobacterium_x000D_ colombiense _x000D_ [ref_mOTU_v31_01275]	X20	9.58148e-06	Control	0	6.38765e-06
108	Mycobacterium_x000D_ mantenii _x000D_ [ref_mOTU_v31_01272]	X20	6.38765e-06	Control	0	6.38765e-06
109	Mycobacterium_x000D_ sp. 1245111.1 _x000D_ [ref_mOTU_v31_10092]	X20	1.27753e-05	Control	0	6.38765e-06
110	Mycobacterium_x000D_ sp. E2479 _x000D_ [ref_mOTU_v31_01279]	X20	6.38765e-06	Control	0	3.19383e-06
111	Mycobacterium_x000D_ sp. _x000D_ [ref_mOTU_v31_02613]	X20	0	Control	0	0
112	Mycobacterium_x000D_ sp. _x000D_ [ref_mOTU_v31_04172]	X20	0	Control	0	0
113	Mycobacterium_x000D_ colombiense _x000D_ [ref_mOTU_v31_01274]	X21	1.59691e-05	Drought	1	1.11784e-05
114	Mycobacterium_x000D_ colombiense _x000D_ [ref_mOTU_v31_01275]	X21	6.38765e-06	Drought	1	6.38765e-06
115	Mycobacterium_x000D_ mantenii _x000D_ [ref_mOTU_v31_01272]	X21	6.38765e-06	Drought	1	6.38765e-06
116	Mycobacterium_x000D_ sp. 1245111.1 _x000D_ [ref_mOTU_v31_10092]	X21	1.59691e-05	Drought	1	6.38765e-06
117	Mycobacterium_x000D_ sp. E2479 _x000D_ [ref_mOTU_v31_01279]	X21	9.58148e-06	Drought	1	3.19383e-06
118	Mycobacterium_x000D_ sp. _x000D_ [ref_mOTU_v31_02613]	X21	3.19383e-06	Drought	1	0
119	Mycobacterium_x000D_ sp. _x000D_ [ref_mOTU_v31_04172]	X21	0	Drought	1	0
120	Mycobacterium_x000D_ colombiense _x000D_ [ref_mOTU_v31_01274]	X23	1.27753e-05	Drought	1	1.11784e-05
121	Mycobacterium_x000D_ colombiense _x000D_ [ref_mOTU_v31_01275]	X23	3.19383e-06	Drought	1	6.38765e-06
122	Mycobacterium_x000D_ mantenii _x000D_ [ref_mOTU_v31_01272]	X23	6.38765e-06	Drought	1	6.38765e-06
123	Mycobacterium_x000D_ sp. 1245111.1 _x000D_ [ref_mOTU_v31_10092]	X23	1.27753e-05	Drought	1	6.38765e-06
124	Mycobacterium_x000D_ sp. E2479 _x000D_ [ref_mOTU_v31_01279]	X23	3.19383e-06	Drought	1	3.19383e-06
125	Mycobacterium_x000D_ sp. _x000D_ [ref_mOTU_v31_02613]	X23	0	Drought	1	0
126	Mycobacterium_x000D_ sp. _x000D_ [ref_mOTU_v31_04172]	X23	0	Drought	1	0
127	Mycobacterium_x000D_ colombiense _x000D_ [ref_mOTU_v31_01274]	X25	1.9163e-05	Drought	1	1.11784e-05
128	Mycobacterium_x000D_ colombiense _x000D_ [ref_mOTU_v31_01275]	X25	3.19383e-06	Drought	1	6.38765e-06
129	Mycobacterium_x000D_ mantenii _x000D_ [ref_mOTU_v31_01272]	X25	6.38765e-06	Drought	1	6.38765e-06
130	Mycobacterium_x000D_ sp. 1245111.1 _x000D_ [ref_mOTU_v31_10092]	X25	9.58148e-06	Drought	1	6.38765e-06
131	Mycobacterium_x000D_ sp. E2479 _x000D_ [ref_mOTU_v31_01279]	X25	3.19383e-06	Drought	1	3.19383e-06
132	Mycobacterium_x000D_ sp. _x000D_ [ref_mOTU_v31_02613]	X25	0	Drought	1	0
133	Mycobacterium_x000D_ sp. _x000D_ [ref_mOTU_v31_04172]	X25	3.19383e-06	Drought	1	0
134	Mycobacterium_x000D_ colombiense _x000D_ [ref_mOTU_v31_01274]	X26	1.27753e-05	Drought	1	1.11784e-05
135	Mycobacterium_x000D_ colombiense _x000D_ [ref_mOTU_v31_01275]	X26	3.19383e-06	Drought	1	6.38765e-06
136	Mycobacterium_x000D_ mantenii _x000D_ [ref_mOTU_v31_01272]	X26	3.19383e-06	Drought	1	6.38765e-06
137	Mycobacterium_x000D_ sp. 1245111.1 _x000D_ [ref_mOTU_v31_10092]	X26	6.38765e-06	Drought	1	6.38765e-06
138	Mycobacterium_x000D_ sp. E2479 _x000D_ [ref_mOTU_v31_01279]	X26	3.19383e-06	Drought	1	3.19383e-06
139	Mycobacterium_x000D_ sp. _x000D_ [ref_mOTU_v31_02613]	X26	3.19383e-06	Drought	1	0
140	Mycobacterium_x000D_ sp. _x000D_ [ref_mOTU_v31_04172]	X26	0	Drought	1	0
141	Mycobacterium_x000D_ colombiense _x000D_ [ref_mOTU_v31_01274]	X28	1.27753e-05	Drought	1	1.11784e-05
142	Mycobacterium_x000D_ colombiense _x000D_ [ref_mOTU_v31_01275]	X28	6.38765e-06	Drought	1	6.38765e-06
143	Mycobacterium_x000D_ mantenii _x000D_ [ref_mOTU_v31_01272]	X28	9.58148e-06	Drought	1	6.38765e-06
144	Mycobacterium_x000D_ sp. 1245111.1 _x000D_ [ref_mOTU_v31_10092]	X28	1.9163e-05	Drought	1	6.38765e-06
145	Mycobacterium_x000D_ sp. E2479 _x000D_ [ref_mOTU_v31_01279]	X28	6.38765e-06	Drought	1	3.19383e-06
146	Mycobacterium_x000D_ sp. _x000D_ [ref_mOTU_v31_02613]	X28	3.19383e-06	Drought	1	0
147	Mycobacterium_x000D_ sp. _x000D_ [ref_mOTU_v31_04172]	X28	0	Drought	1	0
148	Mycobacterium_x000D_ colombiense _x000D_ [ref_mOTU_v31_01274]	X29	1.59691e-05	Nitrogen deposition	1	1.11784e-05
149	Mycobacterium_x000D_ colombiense _x000D_ [ref_mOTU_v31_01275]	X29	3.19383e-06	Nitrogen deposition	1	6.38765e-06
150	Mycobacterium_x000D_ mantenii _x000D_ [ref_mOTU_v31_01272]	X29	6.38765e-06	Nitrogen deposition	1	6.38765e-06
151	Mycobacterium_x000D_ sp. 1245111.1 _x000D_ [ref_mOTU_v31_10092]	X29	1.27753e-05	Nitrogen deposition	1	6.38765e-06
152	Mycobacterium_x000D_ sp. E2479 _x000D_ [ref_mOTU_v31_01279]	X29	3.19383e-06	Nitrogen deposition	1	3.19383e-06
153	Mycobacterium_x000D_ sp. _x000D_ [ref_mOTU_v31_02613]	X29	3.19383e-06	Nitrogen deposition	1	0
154	Mycobacterium_x000D_ sp. _x000D_ [ref_mOTU_v31_04172]	X29	0	Nitrogen deposition	1	0
155	Mycobacterium_x000D_ colombiense _x000D_ [ref_mOTU_v31_01274]	X2	1.9163e-05	Control	0	1.11784e-05
156	Mycobacterium_x000D_ colombiense _x000D_ [ref_mOTU_v31_01275]	X2	3.19383e-06	Control	0	6.38765e-06
157	Mycobacterium_x000D_ mantenii _x000D_ [ref_mOTU_v31_01272]	X2	3.19383e-06	Control	0	6.38765e-06
158	Mycobacterium_x000D_ sp. 1245111.1 _x000D_ [ref_mOTU_v31_10092]	X2	6.38765e-06	Control	0	6.38765e-06
159	Mycobacterium_x000D_ sp. E2479 _x000D_ [ref_mOTU_v31_01279]	X2	6.38765e-06	Control	0	3.19383e-06
160	Mycobacterium_x000D_ sp. _x000D_ [ref_mOTU_v31_02613]	X2	0	Control	0	0
161	Mycobacterium_x000D_ sp. _x000D_ [ref_mOTU_v31_04172]	X2	3.19383e-06	Control	0	0
162	Mycobacterium_x000D_ colombiense _x000D_ [ref_mOTU_v31_01274]	X30	9.58148e-06	Nitrogen deposition	1	1.11784e-05
163	Mycobacterium_x000D_ colombiense _x000D_ [ref_mOTU_v31_01275]	X30	9.58148e-06	Nitrogen deposition	1	6.38765e-06
164	Mycobacterium_x000D_ mantenii _x000D_ [ref_mOTU_v31_01272]	X30	9.58148e-06	Nitrogen deposition	1	6.38765e-06
165	Mycobacterium_x000D_ sp. 1245111.1 _x000D_ [ref_mOTU_v31_10092]	X30	1.27753e-05	Nitrogen deposition	1	6.38765e-06
166	Mycobacterium_x000D_ sp. E2479 _x000D_ [ref_mOTU_v31_01279]	X30	9.58148e-06	Nitrogen deposition	1	3.19383e-06
167	Mycobacterium_x000D_ sp. _x000D_ [ref_mOTU_v31_02613]	X30	6.38765e-06	Nitrogen deposition	1	0
168	Mycobacterium_x000D_ sp. _x000D_ [ref_mOTU_v31_04172]	X30	0	Nitrogen deposition	1	0
169	Mycobacterium_x000D_ colombiense _x000D_ [ref_mOTU_v31_01274]	X32	1.59691e-05	Nitrogen deposition	1	1.11784e-05
170	Mycobacterium_x000D_ colombiense _x000D_ [ref_mOTU_v31_01275]	X32	3.19383e-06	Nitrogen deposition	1	6.38765e-06
171	Mycobacterium_x000D_ mantenii _x000D_ [ref_mOTU_v31_01272]	X32	6.38765e-06	Nitrogen deposition	1	6.38765e-06
172	Mycobacterium_x000D_ sp. 1245111.1 _x000D_ [ref_mOTU_v31_10092]	X32	1.27753e-05	Nitrogen deposition	1	6.38765e-06
173	Mycobacterium_x000D_ sp. E2479 _x000D_ [ref_mOTU_v31_01279]	X32	0	Nitrogen deposition	1	3.19383e-06
174	Mycobacterium_x000D_ sp. _x000D_ [ref_mOTU_v31_02613]	X32	3.19383e-06	Nitrogen deposition	1	0
175	Mycobacterium_x000D_ sp. _x000D_ [ref_mOTU_v31_04172]	X32	0	Nitrogen deposition	1	0
176	Mycobacterium_x000D_ colombiense _x000D_ [ref_mOTU_v31_01274]	X33	1.59691e-05	Nitrogen deposition	1	1.11784e-05
177	Mycobacterium_x000D_ colombiense _x000D_ [ref_mOTU_v31_01275]	X33	3.19383e-06	Nitrogen deposition	1	6.38765e-06
178	Mycobacterium_x000D_ mantenii _x000D_ [ref_mOTU_v31_01272]	X33	6.38765e-06	Nitrogen deposition	1	6.38765e-06
179	Mycobacterium_x000D_ sp. 1245111.1 _x000D_ [ref_mOTU_v31_10092]	X33	1.27753e-05	Nitrogen deposition	1	6.38765e-06
180	Mycobacterium_x000D_ sp. E2479 _x000D_ [ref_mOTU_v31_01279]	X33	9.58148e-06	Nitrogen deposition	1	3.19383e-06
181	Mycobacterium_x000D_ sp. _x000D_ [ref_mOTU_v31_02613]	X33	0	Nitrogen deposition	1	0
182	Mycobacterium_x000D_ sp. _x000D_ [ref_mOTU_v31_04172]	X33	3.19383e-06	Nitrogen deposition	1	0
183	Mycobacterium_x000D_ colombiense _x000D_ [ref_mOTU_v31_01274]	X34	1.59691e-05	Nitrogen deposition	1	1.11784e-05
184	Mycobacterium_x000D_ colombiense _x000D_ [ref_mOTU_v31_01275]	X34	3.19383e-06	Nitrogen deposition	1	6.38765e-06
185	Mycobacterium_x000D_ mantenii _x000D_ [ref_mOTU_v31_01272]	X34	6.38765e-06	Nitrogen deposition	1	6.38765e-06
186	Mycobacterium_x000D_ sp. 1245111.1 _x000D_ [ref_mOTU_v31_10092]	X34	9.58148e-06	Nitrogen deposition	1	6.38765e-06
187	Mycobacterium_x000D_ sp. E2479 _x000D_ [ref_mOTU_v31_01279]	X34	9.58148e-06	Nitrogen deposition	1	3.19383e-06
188	Mycobacterium_x000D_ sp. _x000D_ [ref_mOTU_v31_02613]	X34	3.19383e-06	Nitrogen deposition	1	0
189	Mycobacterium_x000D_ sp. _x000D_ [ref_mOTU_v31_04172]	X34	0	Nitrogen deposition	1	0
190	Mycobacterium_x000D_ colombiense _x000D_ [ref_mOTU_v31_01274]	X37	1.59691e-05	Warming	1	1.11784e-05
191	Mycobacterium_x000D_ colombiense _x000D_ [ref_mOTU_v31_01275]	X37	1.59691e-05	Warming	1	6.38765e-06
192	Mycobacterium_x000D_ mantenii _x000D_ [ref_mOTU_v31_01272]	X37	9.58148e-06	Warming	1	6.38765e-06
193	Mycobacterium_x000D_ sp. 1245111.1 _x000D_ [ref_mOTU_v31_10092]	X37	9.58148e-06	Warming	1	6.38765e-06
194	Mycobacterium_x000D_ sp. E2479 _x000D_ [ref_mOTU_v31_01279]	X37	1.27753e-05	Warming	1	3.19383e-06
195	Mycobacterium_x000D_ sp. _x000D_ [ref_mOTU_v31_02613]	X37	0	Warming	1	0
196	Mycobacterium_x000D_ sp. _x000D_ [ref_mOTU_v31_04172]	X37	0	Warming	1	0
197	Mycobacterium_x000D_ colombiense _x000D_ [ref_mOTU_v31_01274]	X3	2.23568e-05	Control	0	1.11784e-05
198	Mycobacterium_x000D_ colombiense _x000D_ [ref_mOTU_v31_01275]	X3	3.19383e-06	Control	0	6.38765e-06
199	Mycobacterium_x000D_ mantenii _x000D_ [ref_mOTU_v31_01272]	X3	9.58148e-06	Control	0	6.38765e-06
200	Mycobacterium_x000D_ sp. 1245111.1 _x000D_ [ref_mOTU_v31_10092]	X3	3.19383e-06	Control	0	6.38765e-06
201	Mycobacterium_x000D_ sp. E2479 _x000D_ [ref_mOTU_v31_01279]	X3	3.19383e-06	Control	0	3.19383e-06
202	Mycobacterium_x000D_ sp. _x000D_ [ref_mOTU_v31_02613]	X3	0	Control	0	0
203	Mycobacterium_x000D_ sp. _x000D_ [ref_mOTU_v31_04172]	X3	0	Control	0	0
204	Mycobacterium_x000D_ colombiense _x000D_ [ref_mOTU_v31_01274]	X41	9.58148e-06	Warming	1	1.11784e-05
205	Mycobacterium_x000D_ colombiense _x000D_ [ref_mOTU_v31_01275]	X41	6.38765e-06	Warming	1	6.38765e-06
206	Mycobacterium_x000D_ mantenii _x000D_ [ref_mOTU_v31_01272]	X41	3.19383e-06	Warming	1	6.38765e-06
207	Mycobacterium_x000D_ sp. 1245111.1 _x000D_ [ref_mOTU_v31_10092]	X41	1.59691e-05	Warming	1	6.38765e-06
208	Mycobacterium_x000D_ sp. E2479 _x000D_ [ref_mOTU_v31_01279]	X41	3.19383e-06	Warming	1	3.19383e-06
209	Mycobacterium_x000D_ sp. _x000D_ [ref_mOTU_v31_02613]	X41	0	Warming	1	0
210	Mycobacterium_x000D_ sp. _x000D_ [ref_mOTU_v31_04172]	X41	3.19383e-06	Warming	1	0
211	Mycobacterium_x000D_ colombiense _x000D_ [ref_mOTU_v31_01274]	X42	1.59691e-05	Warming	1	1.11784e-05
212	Mycobacterium_x000D_ colombiense _x000D_ [ref_mOTU_v31_01275]	X42	3.19383e-06	Warming	1	6.38765e-06
213	Mycobacterium_x000D_ mantenii _x000D_ [ref_mOTU_v31_01272]	X42	9.58148e-06	Warming	1	6.38765e-06
214	Mycobacterium_x000D_ sp. 1245111.1 _x000D_ [ref_mOTU_v31_10092]	X42	3.19383e-06	Warming	1	6.38765e-06
215	Mycobacterium_x000D_ sp. E2479 _x000D_ [ref_mOTU_v31_01279]	X42	6.38765e-06	Warming	1	3.19383e-06
216	Mycobacterium_x000D_ sp. _x000D_ [ref_mOTU_v31_02613]	X42	3.19383e-06	Warming	1	0
217	Mycobacterium_x000D_ sp. _x000D_ [ref_mOTU_v31_04172]	X42	0	Warming	1	0
218	Mycobacterium_x000D_ colombiense _x000D_ [ref_mOTU_v31_01274]	X43	1.59691e-05	Warming	1	1.11784e-05
219	Mycobacterium_x000D_ colombiense _x000D_ [ref_mOTU_v31_01275]	X43	3.19383e-06	Warming	1	6.38765e-06
220	Mycobacterium_x000D_ mantenii _x000D_ [ref_mOTU_v31_01272]	X43	6.38765e-06	Warming	1	6.38765e-06
221	Mycobacterium_x000D_ sp. 1245111.1 _x000D_ [ref_mOTU_v31_10092]	X43	6.38765e-06	Warming	1	6.38765e-06
222	Mycobacterium_x000D_ sp. E2479 _x000D_ [ref_mOTU_v31_01279]	X43	3.19383e-06	Warming	1	3.19383e-06
223	Mycobacterium_x000D_ sp. _x000D_ [ref_mOTU_v31_02613]	X43	3.19383e-06	Warming	1	0
224	Mycobacterium_x000D_ sp. _x000D_ [ref_mOTU_v31_04172]	X43	0	Warming	1	0
225	Mycobacterium_x000D_ colombiense _x000D_ [ref_mOTU_v31_01274]	X44	1.59691e-05	Warming	1	1.11784e-05
226	Mycobacterium_x000D_ colombiense _x000D_ [ref_mOTU_v31_01275]	X44	3.19383e-06	Warming	1	6.38765e-06
227	Mycobacterium_x000D_ mantenii _x000D_ [ref_mOTU_v31_01272]	X44	3.19383e-06	Warming	1	6.38765e-06
228	Mycobacterium_x000D_ sp. 1245111.1 _x000D_ [ref_mOTU_v31_10092]	X44	9.58148e-06	Warming	1	6.38765e-06
229	Mycobacterium_x000D_ sp. E2479 _x000D_ [ref_mOTU_v31_01279]	X44	6.38765e-06	Warming	1	3.19383e-06
230	Mycobacterium_x000D_ sp. _x000D_ [ref_mOTU_v31_02613]	X44	0	Warming	1	0
231	Mycobacterium_x000D_ sp. _x000D_ [ref_mOTU_v31_04172]	X44	0	Warming	1	0
232	Mycobacterium_x000D_ colombiense _x000D_ [ref_mOTU_v31_01274]	X45	1.59691e-05	Microplastics	1	1.11784e-05
233	Mycobacterium_x000D_ colombiense _x000D_ [ref_mOTU_v31_01275]	X45	3.19383e-06	Microplastics	1	6.38765e-06
234	Mycobacterium_x000D_ mantenii _x000D_ [ref_mOTU_v31_01272]	X45	6.38765e-06	Microplastics	1	6.38765e-06
235	Mycobacterium_x000D_ sp. 1245111.1 _x000D_ [ref_mOTU_v31_10092]	X45	9.58148e-06	Microplastics	1	6.38765e-06
236	Mycobacterium_x000D_ sp. E2479 _x000D_ [ref_mOTU_v31_01279]	X45	6.38765e-06	Microplastics	1	3.19383e-06
237	Mycobacterium_x000D_ sp. _x000D_ [ref_mOTU_v31_02613]	X45	0	Microplastics	1	0
238	Mycobacterium_x000D_ sp. _x000D_ [ref_mOTU_v31_04172]	X45	0	Microplastics	1	0
239	Mycobacterium_x000D_ colombiense _x000D_ [ref_mOTU_v31_01274]	X48	1.59691e-05	Microplastics	1	1.11784e-05
240	Mycobacterium_x000D_ colombiense _x000D_ [ref_mOTU_v31_01275]	X48	6.38765e-06	Microplastics	1	6.38765e-06
241	Mycobacterium_x000D_ mantenii _x000D_ [ref_mOTU_v31_01272]	X48	6.38765e-06	Microplastics	1	6.38765e-06
242	Mycobacterium_x000D_ sp. 1245111.1 _x000D_ [ref_mOTU_v31_10092]	X48	9.58148e-06	Microplastics	1	6.38765e-06
243	Mycobacterium_x000D_ sp. E2479 _x000D_ [ref_mOTU_v31_01279]	X48	6.38765e-06	Microplastics	1	3.19383e-06
244	Mycobacterium_x000D_ sp. _x000D_ [ref_mOTU_v31_02613]	X48	0	Microplastics	1	0
245	Mycobacterium_x000D_ sp. _x000D_ [ref_mOTU_v31_04172]	X48	0	Microplastics	1	0
246	Mycobacterium_x000D_ colombiense _x000D_ [ref_mOTU_v31_01274]	X50	9.58148e-06	Microplastics	1	1.11784e-05
247	Mycobacterium_x000D_ colombiense _x000D_ [ref_mOTU_v31_01275]	X50	6.38765e-06	Microplastics	1	6.38765e-06
248	Mycobacterium_x000D_ mantenii _x000D_ [ref_mOTU_v31_01272]	X50	6.38765e-06	Microplastics	1	6.38765e-06
249	Mycobacterium_x000D_ sp. 1245111.1 _x000D_ [ref_mOTU_v31_10092]	X50	9.58148e-06	Microplastics	1	6.38765e-06
250	Mycobacterium_x000D_ sp. E2479 _x000D_ [ref_mOTU_v31_01279]	X50	3.19383e-06	Microplastics	1	3.19383e-06
251	Mycobacterium_x000D_ sp. _x000D_ [ref_mOTU_v31_02613]	X50	0	Microplastics	1	0
252	Mycobacterium_x000D_ sp. _x000D_ [ref_mOTU_v31_04172]	X50	0	Microplastics	1	0
253	Mycobacterium_x000D_ colombiense _x000D_ [ref_mOTU_v31_01274]	X51	1.59691e-05	Microplastics	1	1.11784e-05
254	Mycobacterium_x000D_ colombiense _x000D_ [ref_mOTU_v31_01275]	X51	9.58148e-06	Microplastics	1	6.38765e-06
255	Mycobacterium_x000D_ mantenii _x000D_ [ref_mOTU_v31_01272]	X51	1.27753e-05	Microplastics	1	6.38765e-06
256	Mycobacterium_x000D_ sp. 1245111.1 _x000D_ [ref_mOTU_v31_10092]	X51	9.58148e-06	Microplastics	1	6.38765e-06
257	Mycobacterium_x000D_ sp. E2479 _x000D_ [ref_mOTU_v31_01279]	X51	3.19383e-06	Microplastics	1	3.19383e-06
258	Mycobacterium_x000D_ sp. _x000D_ [ref_mOTU_v31_02613]	X51	0	Microplastics	1	0
259	Mycobacterium_x000D_ sp. _x000D_ [ref_mOTU_v31_04172]	X51	0	Microplastics	1	0
260	Mycobacterium_x000D_ colombiense _x000D_ [ref_mOTU_v31_01274]	X52	1.27753e-05	Microplastics	1	1.11784e-05
261	Mycobacterium_x000D_ colombiense _x000D_ [ref_mOTU_v31_01275]	X52	3.19383e-06	Microplastics	1	6.38765e-06
262	Mycobacterium_x000D_ mantenii _x000D_ [ref_mOTU_v31_01272]	X52	6.38765e-06	Microplastics	1	6.38765e-06
263	Mycobacterium_x000D_ sp. 1245111.1 _x000D_ [ref_mOTU_v31_10092]	X52	6.38765e-06	Microplastics	1	6.38765e-06
264	Mycobacterium_x000D_ sp. E2479 _x000D_ [ref_mOTU_v31_01279]	X52	3.19383e-06	Microplastics	1	3.19383e-06
265	Mycobacterium_x000D_ sp. _x000D_ [ref_mOTU_v31_02613]	X52	0	Microplastics	1	0
266	Mycobacterium_x000D_ sp. _x000D_ [ref_mOTU_v31_04172]	X52	0	Microplastics	1	0
267	Mycobacterium_x000D_ colombiense _x000D_ [ref_mOTU_v31_01274]	X53	9.58148e-06	Herbicide	1	1.11784e-05
268	Mycobacterium_x000D_ colombiense _x000D_ [ref_mOTU_v31_01275]	X53	3.19383e-06	Herbicide	1	6.38765e-06
269	Mycobacterium_x000D_ mantenii _x000D_ [ref_mOTU_v31_01272]	X53	3.19383e-06	Herbicide	1	6.38765e-06
270	Mycobacterium_x000D_ sp. 1245111.1 _x000D_ [ref_mOTU_v31_10092]	X53	1.59691e-05	Herbicide	1	6.38765e-06
271	Mycobacterium_x000D_ sp. E2479 _x000D_ [ref_mOTU_v31_01279]	X53	6.38765e-06	Herbicide	1	3.19383e-06
272	Mycobacterium_x000D_ sp. _x000D_ [ref_mOTU_v31_02613]	X53	0	Herbicide	1	0
273	Mycobacterium_x000D_ sp. _x000D_ [ref_mOTU_v31_04172]	X53	0	Herbicide	1	0
274	Mycobacterium_x000D_ colombiense _x000D_ [ref_mOTU_v31_01274]	X56	1.59691e-05	Herbicide	1	1.11784e-05
275	Mycobacterium_x000D_ colombiense _x000D_ [ref_mOTU_v31_01275]	X56	9.58148e-06	Herbicide	1	6.38765e-06
276	Mycobacterium_x000D_ mantenii _x000D_ [ref_mOTU_v31_01272]	X56	6.38765e-06	Herbicide	1	6.38765e-06
277	Mycobacterium_x000D_ sp. 1245111.1 _x000D_ [ref_mOTU_v31_10092]	X56	1.27753e-05	Herbicide	1	6.38765e-06
278	Mycobacterium_x000D_ sp. E2479 _x000D_ [ref_mOTU_v31_01279]	X56	6.38765e-06	Herbicide	1	3.19383e-06
279	Mycobacterium_x000D_ sp. _x000D_ [ref_mOTU_v31_02613]	X56	3.19383e-06	Herbicide	1	0
280	Mycobacterium_x000D_ sp. _x000D_ [ref_mOTU_v31_04172]	X56	0	Herbicide	1	0
281	Mycobacterium_x000D_ colombiense _x000D_ [ref_mOTU_v31_01274]	X57	1.59691e-05	Herbicide	1	1.11784e-05
282	Mycobacterium_x000D_ colombiense _x000D_ [ref_mOTU_v31_01275]	X57	6.38765e-06	Herbicide	1	6.38765e-06
283	Mycobacterium_x000D_ mantenii _x000D_ [ref_mOTU_v31_01272]	X57	3.19383e-06	Herbicide	1	6.38765e-06
284	Mycobacterium_x000D_ sp. 1245111.1 _x000D_ [ref_mOTU_v31_10092]	X57	6.38765e-06	Herbicide	1	6.38765e-06
285	Mycobacterium_x000D_ sp. E2479 _x000D_ [ref_mOTU_v31_01279]	X57	6.38765e-06	Herbicide	1	3.19383e-06
286	Mycobacterium_x000D_ sp. _x000D_ [ref_mOTU_v31_02613]	X57	3.19383e-06	Herbicide	1	0
287	Mycobacterium_x000D_ sp. _x000D_ [ref_mOTU_v31_04172]	X57	0	Herbicide	1	0
288	Mycobacterium_x000D_ colombiense _x000D_ [ref_mOTU_v31_01274]	X58	9.58148e-06	Herbicide	1	1.11784e-05
289	Mycobacterium_x000D_ colombiense _x000D_ [ref_mOTU_v31_01275]	X58	9.58148e-06	Herbicide	1	6.38765e-06
290	Mycobacterium_x000D_ mantenii _x000D_ [ref_mOTU_v31_01272]	X58	9.58148e-06	Herbicide	1	6.38765e-06
291	Mycobacterium_x000D_ sp. 1245111.1 _x000D_ [ref_mOTU_v31_10092]	X58	9.58148e-06	Herbicide	1	6.38765e-06
292	Mycobacterium_x000D_ sp. E2479 _x000D_ [ref_mOTU_v31_01279]	X58	3.19383e-06	Herbicide	1	3.19383e-06
293	Mycobacterium_x000D_ sp. _x000D_ [ref_mOTU_v31_02613]	X58	0	Herbicide	1	0
294	Mycobacterium_x000D_ sp. _x000D_ [ref_mOTU_v31_04172]	X58	0	Herbicide	1	0
295	Mycobacterium_x000D_ colombiense _x000D_ [ref_mOTU_v31_01274]	X59	1.9163e-05	Herbicide	1	1.11784e-05
296	Mycobacterium_x000D_ colombiense _x000D_ [ref_mOTU_v31_01275]	X59	3.19383e-06	Herbicide	1	6.38765e-06
297	Mycobacterium_x000D_ mantenii _x000D_ [ref_mOTU_v31_01272]	X59	9.58148e-06	Herbicide	1	6.38765e-06
298	Mycobacterium_x000D_ sp. 1245111.1 _x000D_ [ref_mOTU_v31_10092]	X59	1.27753e-05	Herbicide	1	6.38765e-06
299	Mycobacterium_x000D_ sp. E2479 _x000D_ [ref_mOTU_v31_01279]	X59	0	Herbicide	1	3.19383e-06
300	Mycobacterium_x000D_ sp. _x000D_ [ref_mOTU_v31_02613]	X59	0	Herbicide	1	0
301	Mycobacterium_x000D_ sp. _x000D_ [ref_mOTU_v31_04172]	X59	0	Herbicide	1	0
302	Mycobacterium_x000D_ colombiense _x000D_ [ref_mOTU_v31_01274]	X61	1.27753e-05	Antibiotics	1	1.11784e-05
303	Mycobacterium_x000D_ colombiense _x000D_ [ref_mOTU_v31_01275]	X61	9.58148e-06	Antibiotics	1	6.38765e-06
304	Mycobacterium_x000D_ mantenii _x000D_ [ref_mOTU_v31_01272]	X61	9.58148e-06	Antibiotics	1	6.38765e-06
305	Mycobacterium_x000D_ sp. 1245111.1 _x000D_ [ref_mOTU_v31_10092]	X61	1.27753e-05	Antibiotics	1	6.38765e-06
306	Mycobacterium_x000D_ sp. E2479 _x000D_ [ref_mOTU_v31_01279]	X61	6.38765e-06	Antibiotics	1	3.19383e-06
307	Mycobacterium_x000D_ sp. _x000D_ [ref_mOTU_v31_02613]	X61	3.19383e-06	Antibiotics	1	0
308	Mycobacterium_x000D_ sp. _x000D_ [ref_mOTU_v31_04172]	X61	0	Antibiotics	1	0
309	Mycobacterium_x000D_ colombiense _x000D_ [ref_mOTU_v31_01274]	X62	1.59691e-05	Antibiotics	1	1.11784e-05
310	Mycobacterium_x000D_ colombiense _x000D_ [ref_mOTU_v31_01275]	X62	6.38765e-06	Antibiotics	1	6.38765e-06
311	Mycobacterium_x000D_ mantenii _x000D_ [ref_mOTU_v31_01272]	X62	6.38765e-06	Antibiotics	1	6.38765e-06
312	Mycobacterium_x000D_ sp. 1245111.1 _x000D_ [ref_mOTU_v31_10092]	X62	1.27753e-05	Antibiotics	1	6.38765e-06
313	Mycobacterium_x000D_ sp. E2479 _x000D_ [ref_mOTU_v31_01279]	X62	3.19383e-06	Antibiotics	1	3.19383e-06
314	Mycobacterium_x000D_ sp. _x000D_ [ref_mOTU_v31_02613]	X62	3.19383e-06	Antibiotics	1	0
315	Mycobacterium_x000D_ sp. _x000D_ [ref_mOTU_v31_04172]	X62	0	Antibiotics	1	0
316	Mycobacterium_x000D_ colombiense _x000D_ [ref_mOTU_v31_01274]	X64	1.27753e-05	Antibiotics	1	1.11784e-05
317	Mycobacterium_x000D_ colombiense _x000D_ [ref_mOTU_v31_01275]	X64	6.38765e-06	Antibiotics	1	6.38765e-06
318	Mycobacterium_x000D_ mantenii _x000D_ [ref_mOTU_v31_01272]	X64	6.38765e-06	Antibiotics	1	6.38765e-06
319	Mycobacterium_x000D_ sp. 1245111.1 _x000D_ [ref_mOTU_v31_10092]	X64	1.27753e-05	Antibiotics	1	6.38765e-06
320	Mycobacterium_x000D_ sp. E2479 _x000D_ [ref_mOTU_v31_01279]	X64	6.38765e-06	Antibiotics	1	3.19383e-06
321	Mycobacterium_x000D_ sp. _x000D_ [ref_mOTU_v31_02613]	X64	0	Antibiotics	1	0
322	Mycobacterium_x000D_ sp. _x000D_ [ref_mOTU_v31_04172]	X64	0	Antibiotics	1	0
323	Mycobacterium_x000D_ colombiense _x000D_ [ref_mOTU_v31_01274]	X65	6.38765e-06	Antibiotics	1	1.11784e-05
324	Mycobacterium_x000D_ colombiense _x000D_ [ref_mOTU_v31_01275]	X65	3.19383e-06	Antibiotics	1	6.38765e-06
325	Mycobacterium_x000D_ mantenii _x000D_ [ref_mOTU_v31_01272]	X65	6.38765e-06	Antibiotics	1	6.38765e-06
326	Mycobacterium_x000D_ sp. 1245111.1 _x000D_ [ref_mOTU_v31_10092]	X65	9.58148e-06	Antibiotics	1	6.38765e-06
327	Mycobacterium_x000D_ sp. E2479 _x000D_ [ref_mOTU_v31_01279]	X65	9.58148e-06	Antibiotics	1	3.19383e-06
328	Mycobacterium_x000D_ sp. _x000D_ [ref_mOTU_v31_02613]	X65	0	Antibiotics	1	0
329	Mycobacterium_x000D_ sp. _x000D_ [ref_mOTU_v31_04172]	X65	0	Antibiotics	1	0
330	Mycobacterium_x000D_ colombiense _x000D_ [ref_mOTU_v31_01274]	X68	9.58148e-06	Antibiotics	1	1.11784e-05
331	Mycobacterium_x000D_ colombiense _x000D_ [ref_mOTU_v31_01275]	X68	9.58148e-06	Antibiotics	1	6.38765e-06
332	Mycobacterium_x000D_ mantenii _x000D_ [ref_mOTU_v31_01272]	X68	6.38765e-06	Antibiotics	1	6.38765e-06
333	Mycobacterium_x000D_ sp. 1245111.1 _x000D_ [ref_mOTU_v31_10092]	X68	9.58148e-06	Antibiotics	1	6.38765e-06
334	Mycobacterium_x000D_ sp. E2479 _x000D_ [ref_mOTU_v31_01279]	X68	6.38765e-06	Antibiotics	1	3.19383e-06
335	Mycobacterium_x000D_ sp. _x000D_ [ref_mOTU_v31_02613]	X68	0	Antibiotics	1	0
336	Mycobacterium_x000D_ sp. _x000D_ [ref_mOTU_v31_04172]	X68	0	Antibiotics	1	0
337	Mycobacterium_x000D_ colombiense _x000D_ [ref_mOTU_v31_01274]	X69	9.58148e-06	Fungicide	1	1.11784e-05
338	Mycobacterium_x000D_ colombiense _x000D_ [ref_mOTU_v31_01275]	X69	9.58148e-06	Fungicide	1	6.38765e-06
339	Mycobacterium_x000D_ mantenii _x000D_ [ref_mOTU_v31_01272]	X69	0	Fungicide	1	6.38765e-06
340	Mycobacterium_x000D_ sp. 1245111.1 _x000D_ [ref_mOTU_v31_10092]	X69	1.27753e-05	Fungicide	1	6.38765e-06
341	Mycobacterium_x000D_ sp. E2479 _x000D_ [ref_mOTU_v31_01279]	X69	3.19383e-06	Fungicide	1	3.19383e-06
342	Mycobacterium_x000D_ sp. _x000D_ [ref_mOTU_v31_02613]	X69	0	Fungicide	1	0
343	Mycobacterium_x000D_ sp. _x000D_ [ref_mOTU_v31_04172]	X69	0	Fungicide	1	0
344	Mycobacterium_x000D_ colombiense _x000D_ [ref_mOTU_v31_01274]	X6	1.27753e-05	Control	0	1.11784e-05
345	Mycobacterium_x000D_ colombiense _x000D_ [ref_mOTU_v31_01275]	X6	3.19383e-06	Control	0	6.38765e-06
346	Mycobacterium_x000D_ mantenii _x000D_ [ref_mOTU_v31_01272]	X6	3.19383e-06	Control	0	6.38765e-06
347	Mycobacterium_x000D_ sp. 1245111.1 _x000D_ [ref_mOTU_v31_10092]	X6	6.38765e-06	Control	0	6.38765e-06
348	Mycobacterium_x000D_ sp. E2479 _x000D_ [ref_mOTU_v31_01279]	X6	3.19383e-06	Control	0	3.19383e-06
349	Mycobacterium_x000D_ sp. _x000D_ [ref_mOTU_v31_02613]	X6	0	Control	0	0
350	Mycobacterium_x000D_ sp. _x000D_ [ref_mOTU_v31_04172]	X6	0	Control	0	0
351	Mycobacterium_x000D_ colombiense _x000D_ [ref_mOTU_v31_01274]	X71	9.58148e-06	Fungicide	1	1.11784e-05
352	Mycobacterium_x000D_ colombiense _x000D_ [ref_mOTU_v31_01275]	X71	1.27753e-05	Fungicide	1	6.38765e-06
353	Mycobacterium_x000D_ mantenii _x000D_ [ref_mOTU_v31_01272]	X71	9.58148e-06	Fungicide	1	6.38765e-06
354	Mycobacterium_x000D_ sp. 1245111.1 _x000D_ [ref_mOTU_v31_10092]	X71	1.59691e-05	Fungicide	1	6.38765e-06
355	Mycobacterium_x000D_ sp. E2479 _x000D_ [ref_mOTU_v31_01279]	X71	6.38765e-06	Fungicide	1	3.19383e-06
356	Mycobacterium_x000D_ sp. _x000D_ [ref_mOTU_v31_02613]	X71	3.19383e-06	Fungicide	1	0
357	Mycobacterium_x000D_ sp. _x000D_ [ref_mOTU_v31_04172]	X71	0	Fungicide	1	0
358	Mycobacterium_x000D_ colombiense _x000D_ [ref_mOTU_v31_01274]	X72	9.58148e-06	Fungicide	1	1.11784e-05
359	Mycobacterium_x000D_ colombiense _x000D_ [ref_mOTU_v31_01275]	X72	3.19383e-06	Fungicide	1	6.38765e-06
360	Mycobacterium_x000D_ mantenii _x000D_ [ref_mOTU_v31_01272]	X72	3.19383e-06	Fungicide	1	6.38765e-06
361	Mycobacterium_x000D_ sp. 1245111.1 _x000D_ [ref_mOTU_v31_10092]	X72	9.58148e-06	Fungicide	1	6.38765e-06
362	Mycobacterium_x000D_ sp. E2479 _x000D_ [ref_mOTU_v31_01279]	X72	6.38765e-06	Fungicide	1	3.19383e-06
363	Mycobacterium_x000D_ sp. _x000D_ [ref_mOTU_v31_02613]	X72	0	Fungicide	1	0
364	Mycobacterium_x000D_ sp. _x000D_ [ref_mOTU_v31_04172]	X72	3.19383e-06	Fungicide	1	0
365	Mycobacterium_x000D_ colombiense _x000D_ [ref_mOTU_v31_01274]	X73	1.59691e-05	Fungicide	1	1.11784e-05
366	Mycobacterium_x000D_ colombiense _x000D_ [ref_mOTU_v31_01275]	X73	6.38765e-06	Fungicide	1	6.38765e-06
367	Mycobacterium_x000D_ mantenii _x000D_ [ref_mOTU_v31_01272]	X73	6.38765e-06	Fungicide	1	6.38765e-06
368	Mycobacterium_x000D_ sp. 1245111.1 _x000D_ [ref_mOTU_v31_10092]	X73	1.27753e-05	Fungicide	1	6.38765e-06
369	Mycobacterium_x000D_ sp. E2479 _x000D_ [ref_mOTU_v31_01279]	X73	3.19383e-06	Fungicide	1	3.19383e-06
370	Mycobacterium_x000D_ sp. _x000D_ [ref_mOTU_v31_02613]	X73	0	Fungicide	1	0
371	Mycobacterium_x000D_ sp. _x000D_ [ref_mOTU_v31_04172]	X73	0	Fungicide	1	0
372	Mycobacterium_x000D_ colombiense _x000D_ [ref_mOTU_v31_01274]	X76	3.19383e-06	Fungicide	1	1.11784e-05
373	Mycobacterium_x000D_ colombiense _x000D_ [ref_mOTU_v31_01275]	X76	3.19383e-06	Fungicide	1	6.38765e-06
374	Mycobacterium_x000D_ mantenii _x000D_ [ref_mOTU_v31_01272]	X76	3.19383e-06	Fungicide	1	6.38765e-06
375	Mycobacterium_x000D_ sp. 1245111.1 _x000D_ [ref_mOTU_v31_10092]	X76	9.58148e-06	Fungicide	1	6.38765e-06
376	Mycobacterium_x000D_ sp. E2479 _x000D_ [ref_mOTU_v31_01279]	X76	6.38765e-06	Fungicide	1	3.19383e-06
377	Mycobacterium_x000D_ sp. _x000D_ [ref_mOTU_v31_02613]	X76	0	Fungicide	1	0
378	Mycobacterium_x000D_ sp. _x000D_ [ref_mOTU_v31_04172]	X76	0	Fungicide	1	0
379	Mycobacterium_x000D_ colombiense _x000D_ [ref_mOTU_v31_01274]	X78	1.27753e-05	Copper	1	1.11784e-05
380	Mycobacterium_x000D_ colombiense _x000D_ [ref_mOTU_v31_01275]	X78	6.38765e-06	Copper	1	6.38765e-06
381	Mycobacterium_x000D_ mantenii _x000D_ [ref_mOTU_v31_01272]	X78	6.38765e-06	Copper	1	6.38765e-06
382	Mycobacterium_x000D_ sp. 1245111.1 _x000D_ [ref_mOTU_v31_10092]	X78	9.58148e-06	Copper	1	6.38765e-06
383	Mycobacterium_x000D_ sp. E2479 _x000D_ [ref_mOTU_v31_01279]	X78	3.19383e-06	Copper	1	3.19383e-06
384	Mycobacterium_x000D_ sp. _x000D_ [ref_mOTU_v31_02613]	X78	6.38765e-06	Copper	1	0
385	Mycobacterium_x000D_ sp. _x000D_ [ref_mOTU_v31_04172]	X78	0	Copper	1	0
386	Mycobacterium_x000D_ colombiense _x000D_ [ref_mOTU_v31_01274]	X79	1.9163e-05	Copper	1	1.11784e-05
387	Mycobacterium_x000D_ colombiense _x000D_ [ref_mOTU_v31_01275]	X79	6.38765e-06	Copper	1	6.38765e-06
388	Mycobacterium_x000D_ mantenii _x000D_ [ref_mOTU_v31_01272]	X79	6.38765e-06	Copper	1	6.38765e-06
389	Mycobacterium_x000D_ sp. 1245111.1 _x000D_ [ref_mOTU_v31_10092]	X79	1.27753e-05	Copper	1	6.38765e-06
390	Mycobacterium_x000D_ sp. E2479 _x000D_ [ref_mOTU_v31_01279]	X79	0	Copper	1	3.19383e-06
391	Mycobacterium_x000D_ sp. _x000D_ [ref_mOTU_v31_02613]	X79	0	Copper	1	0
392	Mycobacterium_x000D_ sp. _x000D_ [ref_mOTU_v31_04172]	X79	0	Copper	1	0
393	Mycobacterium_x000D_ colombiense _x000D_ [ref_mOTU_v31_01274]	X81	1.27753e-05	Copper	1	1.11784e-05
394	Mycobacterium_x000D_ colombiense _x000D_ [ref_mOTU_v31_01275]	X81	6.38765e-06	Copper	1	6.38765e-06
395	Mycobacterium_x000D_ mantenii _x000D_ [ref_mOTU_v31_01272]	X81	3.19383e-06	Copper	1	6.38765e-06
396	Mycobacterium_x000D_ sp. 1245111.1 _x000D_ [ref_mOTU_v31_10092]	X81	9.58148e-06	Copper	1	6.38765e-06
397	Mycobacterium_x000D_ sp. E2479 _x000D_ [ref_mOTU_v31_01279]	X81	3.19383e-06	Copper	1	3.19383e-06
398	Mycobacterium_x000D_ sp. _x000D_ [ref_mOTU_v31_02613]	X81	0	Copper	1	0
399	Mycobacterium_x000D_ sp. _x000D_ [ref_mOTU_v31_04172]	X81	0	Copper	1	0
400	Mycobacterium_x000D_ colombiense _x000D_ [ref_mOTU_v31_01274]	X82	1.59691e-05	Copper	1	1.11784e-05
401	Mycobacterium_x000D_ colombiense _x000D_ [ref_mOTU_v31_01275]	X82	9.58148e-06	Copper	1	6.38765e-06
402	Mycobacterium_x000D_ mantenii _x000D_ [ref_mOTU_v31_01272]	X82	3.19383e-06	Copper	1	6.38765e-06
403	Mycobacterium_x000D_ sp. 1245111.1 _x000D_ [ref_mOTU_v31_10092]	X82	3.19383e-06	Copper	1	6.38765e-06
404	Mycobacterium_x000D_ sp. E2479 _x000D_ [ref_mOTU_v31_01279]	X82	6.38765e-06	Copper	1	3.19383e-06
405	Mycobacterium_x000D_ sp. _x000D_ [ref_mOTU_v31_02613]	X82	0	Copper	1	0
406	Mycobacterium_x000D_ sp. _x000D_ [ref_mOTU_v31_04172]	X82	0	Copper	1	0
407	Mycobacterium_x000D_ colombiense _x000D_ [ref_mOTU_v31_01274]	X84	1.59691e-05	Copper	1	1.11784e-05
408	Mycobacterium_x000D_ colombiense _x000D_ [ref_mOTU_v31_01275]	X84	3.19383e-06	Copper	1	6.38765e-06
409	Mycobacterium_x000D_ mantenii _x000D_ [ref_mOTU_v31_01272]	X84	6.38765e-06	Copper	1	6.38765e-06
410	Mycobacterium_x000D_ sp. 1245111.1 _x000D_ [ref_mOTU_v31_10092]	X84	9.58148e-06	Copper	1	6.38765e-06
411	Mycobacterium_x000D_ sp. E2479 _x000D_ [ref_mOTU_v31_01279]	X84	3.19383e-06	Copper	1	3.19383e-06
412	Mycobacterium_x000D_ sp. _x000D_ [ref_mOTU_v31_02613]	X84	0	Copper	1	0
413	Mycobacterium_x000D_ sp. _x000D_ [ref_mOTU_v31_04172]	X84	0	Copper	1	0
414	Mycobacterium_x000D_ colombiense _x000D_ [ref_mOTU_v31_01274]	X86	1.9163e-05	Salinity	1	1.11784e-05
415	Mycobacterium_x000D_ colombiense _x000D_ [ref_mOTU_v31_01275]	X86	6.38765e-06	Salinity	1	6.38765e-06
416	Mycobacterium_x000D_ mantenii _x000D_ [ref_mOTU_v31_01272]	X86	6.38765e-06	Salinity	1	6.38765e-06
417	Mycobacterium_x000D_ sp. 1245111.1 _x000D_ [ref_mOTU_v31_10092]	X86	1.27753e-05	Salinity	1	6.38765e-06
418	Mycobacterium_x000D_ sp. E2479 _x000D_ [ref_mOTU_v31_01279]	X86	9.58148e-06	Salinity	1	3.19383e-06
419	Mycobacterium_x000D_ sp. _x000D_ [ref_mOTU_v31_02613]	X86	0	Salinity	1	0
420	Mycobacterium_x000D_ sp. _x000D_ [ref_mOTU_v31_04172]	X86	0	Salinity	1	0
421	Mycobacterium_x000D_ colombiense _x000D_ [ref_mOTU_v31_01274]	X87	1.59691e-05	Salinity	1	1.11784e-05
422	Mycobacterium_x000D_ colombiense _x000D_ [ref_mOTU_v31_01275]	X87	3.19383e-06	Salinity	1	6.38765e-06
423	Mycobacterium_x000D_ mantenii _x000D_ [ref_mOTU_v31_01272]	X87	1.59691e-05	Salinity	1	6.38765e-06
424	Mycobacterium_x000D_ sp. 1245111.1 _x000D_ [ref_mOTU_v31_10092]	X87	1.27753e-05	Salinity	1	6.38765e-06
425	Mycobacterium_x000D_ sp. E2479 _x000D_ [ref_mOTU_v31_01279]	X87	6.38765e-06	Salinity	1	3.19383e-06
426	Mycobacterium_x000D_ sp. _x000D_ [ref_mOTU_v31_02613]	X87	0	Salinity	1	0
427	Mycobacterium_x000D_ sp. _x000D_ [ref_mOTU_v31_04172]	X87	3.19383e-06	Salinity	1	0
428	Mycobacterium_x000D_ colombiense _x000D_ [ref_mOTU_v31_01274]	X89	1.59691e-05	Salinity	1	1.11784e-05
429	Mycobacterium_x000D_ colombiense _x000D_ [ref_mOTU_v31_01275]	X89	9.58148e-06	Salinity	1	6.38765e-06
430	Mycobacterium_x000D_ mantenii _x000D_ [ref_mOTU_v31_01272]	X89	9.58148e-06	Salinity	1	6.38765e-06
431	Mycobacterium_x000D_ sp. 1245111.1 _x000D_ [ref_mOTU_v31_10092]	X89	9.58148e-06	Salinity	1	6.38765e-06
432	Mycobacterium_x000D_ sp. E2479 _x000D_ [ref_mOTU_v31_01279]	X89	3.19383e-06	Salinity	1	3.19383e-06
433	Mycobacterium_x000D_ sp. _x000D_ [ref_mOTU_v31_02613]	X89	0	Salinity	1	0
434	Mycobacterium_x000D_ sp. _x000D_ [ref_mOTU_v31_04172]	X89	3.19383e-06	Salinity	1	0
435	Mycobacterium_x000D_ colombiense _x000D_ [ref_mOTU_v31_01274]	X8	9.58148e-06	Control	0	1.11784e-05
436	Mycobacterium_x000D_ colombiense _x000D_ [ref_mOTU_v31_01275]	X8	6.38765e-06	Control	0	6.38765e-06
437	Mycobacterium_x000D_ mantenii _x000D_ [ref_mOTU_v31_01272]	X8	6.38765e-06	Control	0	6.38765e-06
438	Mycobacterium_x000D_ sp. 1245111.1 _x000D_ [ref_mOTU_v31_10092]	X8	6.38765e-06	Control	0	6.38765e-06
439	Mycobacterium_x000D_ sp. E2479 _x000D_ [ref_mOTU_v31_01279]	X8	3.19383e-06	Control	0	3.19383e-06
440	Mycobacterium_x000D_ sp. _x000D_ [ref_mOTU_v31_02613]	X8	6.38765e-06	Control	0	0
441	Mycobacterium_x000D_ sp. _x000D_ [ref_mOTU_v31_04172]	X8	0	Control	0	0
442	Mycobacterium_x000D_ colombiense _x000D_ [ref_mOTU_v31_01274]	X92	1.59691e-05	Salinity	1	1.11784e-05
443	Mycobacterium_x000D_ colombiense _x000D_ [ref_mOTU_v31_01275]	X92	6.38765e-06	Salinity	1	6.38765e-06
444	Mycobacterium_x000D_ mantenii _x000D_ [ref_mOTU_v31_01272]	X92	3.19383e-06	Salinity	1	6.38765e-06
445	Mycobacterium_x000D_ sp. 1245111.1 _x000D_ [ref_mOTU_v31_10092]	X92	2.23568e-05	Salinity	1	6.38765e-06
446	Mycobacterium_x000D_ sp. E2479 _x000D_ [ref_mOTU_v31_01279]	X92	6.38765e-06	Salinity	1	3.19383e-06
447	Mycobacterium_x000D_ sp. _x000D_ [ref_mOTU_v31_02613]	X92	3.19383e-06	Salinity	1	0
448	Mycobacterium_x000D_ sp. _x000D_ [ref_mOTU_v31_04172]	X92	0	Salinity	1	0
449	Mycobacterium_x000D_ colombiense _x000D_ [ref_mOTU_v31_01274]	X94	1.27753e-05	Insecticide	1	1.11784e-05
450	Mycobacterium_x000D_ colombiense _x000D_ [ref_mOTU_v31_01275]	X94	9.58148e-06	Insecticide	1	6.38765e-06
451	Mycobacterium_x000D_ mantenii _x000D_ [ref_mOTU_v31_01272]	X94	6.38765e-06	Insecticide	1	6.38765e-06
452	Mycobacterium_x000D_ sp. 1245111.1 _x000D_ [ref_mOTU_v31_10092]	X94	9.58148e-06	Insecticide	1	6.38765e-06
453	Mycobacterium_x000D_ sp. E2479 _x000D_ [ref_mOTU_v31_01279]	X94	3.19383e-06	Insecticide	1	3.19383e-06
454	Mycobacterium_x000D_ sp. _x000D_ [ref_mOTU_v31_02613]	X94	6.38765e-06	Insecticide	1	0
455	Mycobacterium_x000D_ sp. _x000D_ [ref_mOTU_v31_04172]	X94	0	Insecticide	1	0
456	Mycobacterium_x000D_ colombiense _x000D_ [ref_mOTU_v31_01274]	X95	6.38765e-06	Insecticide	1	1.11784e-05
457	Mycobacterium_x000D_ colombiense _x000D_ [ref_mOTU_v31_01275]	X95	6.38765e-06	Insecticide	1	6.38765e-06
458	Mycobacterium_x000D_ mantenii _x000D_ [ref_mOTU_v31_01272]	X95	6.38765e-06	Insecticide	1	6.38765e-06
459	Mycobacterium_x000D_ sp. 1245111.1 _x000D_ [ref_mOTU_v31_10092]	X95	2.23568e-05	Insecticide	1	6.38765e-06
460	Mycobacterium_x000D_ sp. E2479 _x000D_ [ref_mOTU_v31_01279]	X95	6.38765e-06	Insecticide	1	3.19383e-06
461	Mycobacterium_x000D_ sp. _x000D_ [ref_mOTU_v31_02613]	X95	0	Insecticide	1	0
462	Mycobacterium_x000D_ sp. _x000D_ [ref_mOTU_v31_04172]	X95	0	Insecticide	1	0
463	Mycobacterium_x000D_ colombiense _x000D_ [ref_mOTU_v31_01274]	X96	1.27753e-05	Insecticide	1	1.11784e-05
464	Mycobacterium_x000D_ colombiense _x000D_ [ref_mOTU_v31_01275]	X96	6.38765e-06	Insecticide	1	6.38765e-06
465	Mycobacterium_x000D_ mantenii _x000D_ [ref_mOTU_v31_01272]	X96	9.58148e-06	Insecticide	1	6.38765e-06
466	Mycobacterium_x000D_ sp. 1245111.1 _x000D_ [ref_mOTU_v31_10092]	X96	1.59691e-05	Insecticide	1	6.38765e-06
467	Mycobacterium_x000D_ sp. E2479 _x000D_ [ref_mOTU_v31_01279]	X96	6.38765e-06	Insecticide	1	3.19383e-06
468	Mycobacterium_x000D_ sp. _x000D_ [ref_mOTU_v31_02613]	X96	0	Insecticide	1	0
469	Mycobacterium_x000D_ sp. _x000D_ [ref_mOTU_v31_04172]	X96	0	Insecticide	1	0
470	Mycobacterium_x000D_ colombiense _x000D_ [ref_mOTU_v31_01274]	X97	9.58148e-06	Insecticide	1	1.11784e-05
471	Mycobacterium_x000D_ colombiense _x000D_ [ref_mOTU_v31_01275]	X97	3.19383e-06	Insecticide	1	6.38765e-06
472	Mycobacterium_x000D_ mantenii _x000D_ [ref_mOTU_v31_01272]	X97	6.38765e-06	Insecticide	1	6.38765e-06
473	Mycobacterium_x000D_ sp. 1245111.1 _x000D_ [ref_mOTU_v31_10092]	X97	6.38765e-06	Insecticide	1	6.38765e-06
474	Mycobacterium_x000D_ sp. E2479 _x000D_ [ref_mOTU_v31_01279]	X97	6.38765e-06	Insecticide	1	3.19383e-06
475	Mycobacterium_x000D_ sp. _x000D_ [ref_mOTU_v31_02613]	X97	0	Insecticide	1	0
476	Mycobacterium_x000D_ sp. _x000D_ [ref_mOTU_v31_04172]	X97	0	Insecticide	1	0
477	Mycobacterium_x000D_ colombiense _x000D_ [ref_mOTU_v31_01274]	X99	1.59691e-05	Insecticide	1	1.11784e-05
478	Mycobacterium_x000D_ colombiense _x000D_ [ref_mOTU_v31_01275]	X99	9.58148e-06	Insecticide	1	6.38765e-06
479	Mycobacterium_x000D_ mantenii _x000D_ [ref_mOTU_v31_01272]	X99	9.58148e-06	Insecticide	1	6.38765e-06
480	Mycobacterium_x000D_ sp. 1245111.1 _x000D_ [ref_mOTU_v31_10092]	X99	1.59691e-05	Insecticide	1	6.38765e-06
481	Mycobacterium_x000D_ sp. E2479 _x000D_ [ref_mOTU_v31_01279]	X99	6.38765e-06	Insecticide	1	3.19383e-06
482	Mycobacterium_x000D_ sp. _x000D_ [ref_mOTU_v31_02613]	X99	0	Insecticide	1	0
483	Mycobacterium_x000D_ sp. _x000D_ [ref_mOTU_v31_04172]	X99	0	Insecticide	1	0

## Sheet: 4A
Column1	tot	sample	remark	rel_sp	basal	Lv	class
1	1.21949	11	Control	0.914939	Viruses;Duplodnaviria;Heunggongvirae	0	Heunggongvirae
2	1.21949	11	Control	0.266697	Unclassified	0	Unclassified
3	1.21949	11	Control	0.0173945	Viruses;Riboviria;Pararnavirae	0	Pararnavirae
4	1.21949	11	Control	0.0202567	Viruses;Varidnaviria;Bamfordvirae	0	Bamfordvirae
5	1.21949	11	Control	0	Viruses;Monodnaviria;Loebvirae	0	Loebvirae
6	1.21949	11	Control	0.000201731	Viruses;Naldaviricetes;Lefavirales	0	Lefavirales
7	0.814421	121	8 factors	0.123616	Viruses;Duplodnaviria;Heunggongvirae	8	Heunggongvirae
8	0.814421	121	8 factors	0.652162	Unclassified	8	Unclassified
9	0.814421	121	8 factors	0.0254109	Viruses;Riboviria;Pararnavirae	8	Pararnavirae
10	0.814421	121	8 factors	0.0131594	Viruses;Varidnaviria;Bamfordvirae	8	Bamfordvirae
11	0.814421	121	8 factors	0	Viruses;Monodnaviria;Loebvirae	8	Loebvirae
12	0.814421	121	8 factors	7.25028e-05	Viruses;Naldaviricetes;Lefavirales	8	Lefavirales
13	1.08878	122	8 factors	0.104267	Viruses;Duplodnaviria;Heunggongvirae	8	Heunggongvirae
14	1.08878	122	8 factors	0.929334	Unclassified	8	Unclassified
15	1.08878	122	8 factors	0.0407029	Viruses;Riboviria;Pararnavirae	8	Pararnavirae
16	1.08878	122	8 factors	0.0141871	Viruses;Varidnaviria;Bamfordvirae	8	Bamfordvirae
17	1.08878	122	8 factors	0	Viruses;Monodnaviria;Loebvirae	8	Loebvirae
18	1.08878	122	8 factors	0.000288777	Viruses;Naldaviricetes;Lefavirales	8	Lefavirales
19	0.963544	123	8 factors	0.136465	Viruses;Duplodnaviria;Heunggongvirae	8	Heunggongvirae
20	0.963544	123	8 factors	0.769447	Unclassified	8	Unclassified
21	0.963544	123	8 factors	0.0361457	Viruses;Riboviria;Pararnavirae	8	Pararnavirae
22	0.963544	123	8 factors	0.0207006	Viruses;Varidnaviria;Bamfordvirae	8	Bamfordvirae
23	0.963544	123	8 factors	0	Viruses;Monodnaviria;Loebvirae	8	Loebvirae
24	0.963544	123	8 factors	0.000785643	Viruses;Naldaviricetes;Lefavirales	8	Lefavirales
25	1.99349	124	8 factors	0.701645	Viruses;Duplodnaviria;Heunggongvirae	8	Heunggongvirae
26	1.99349	124	8 factors	1.1942	Unclassified	8	Unclassified
27	1.99349	124	8 factors	0.019304	Viruses;Riboviria;Pararnavirae	8	Pararnavirae
28	1.99349	124	8 factors	0.0710579	Viruses;Varidnaviria;Bamfordvirae	8	Bamfordvirae
29	1.99349	124	8 factors	0	Viruses;Monodnaviria;Loebvirae	8	Loebvirae
30	1.99349	124	8 factors	0.00727516	Viruses;Naldaviricetes;Lefavirales	8	Lefavirales
31	0.938817	125	8 factors	0.138515	Viruses;Duplodnaviria;Heunggongvirae	8	Heunggongvirae
32	0.938817	125	8 factors	0.742	Unclassified	8	Unclassified
33	0.938817	125	8 factors	0.0294968	Viruses;Riboviria;Pararnavirae	8	Pararnavirae
34	0.938817	125	8 factors	0.0273897	Viruses;Varidnaviria;Bamfordvirae	8	Bamfordvirae
35	0.938817	125	8 factors	0	Viruses;Monodnaviria;Loebvirae	8	Loebvirae
36	0.938817	125	8 factors	0.00141506	Viruses;Naldaviricetes;Lefavirales	8	Lefavirales
37	1.06958	126	8 factors	0.10063	Viruses;Duplodnaviria;Heunggongvirae	8	Heunggongvirae
38	1.06958	126	8 factors	0.912908	Unclassified	8	Unclassified
39	1.06958	126	8 factors	0.0403696	Viruses;Riboviria;Pararnavirae	8	Pararnavirae
40	1.06958	126	8 factors	0.0152364	Viruses;Varidnaviria;Bamfordvirae	8	Bamfordvirae
41	1.06958	126	8 factors	0	Viruses;Monodnaviria;Loebvirae	8	Loebvirae
42	1.06958	126	8 factors	0.000437997	Viruses;Naldaviricetes;Lefavirales	8	Lefavirales
43	2.29685	127	8 factors	0.901993	Viruses;Duplodnaviria;Heunggongvirae	8	Heunggongvirae
44	2.29685	127	8 factors	1.24142	Unclassified	8	Unclassified
45	2.29685	127	8 factors	0.0235937	Viruses;Riboviria;Pararnavirae	8	Pararnavirae
46	2.29685	127	8 factors	0.118537	Viruses;Varidnaviria;Bamfordvirae	8	Bamfordvirae
47	2.29685	127	8 factors	0	Viruses;Monodnaviria;Loebvirae	8	Loebvirae
48	2.29685	127	8 factors	0.0113103	Viruses;Naldaviricetes;Lefavirales	8	Lefavirales
49	2.00395	128	8 factors	0.802299	Viruses;Duplodnaviria;Heunggongvirae	8	Heunggongvirae
50	2.00395	128	8 factors	1.10038	Unclassified	8	Unclassified
51	2.00395	128	8 factors	0.0277131	Viruses;Riboviria;Pararnavirae	8	Pararnavirae
52	2.00395	128	8 factors	0.0669836	Viruses;Varidnaviria;Bamfordvirae	8	Bamfordvirae
53	2.00395	128	8 factors	0	Viruses;Monodnaviria;Loebvirae	8	Loebvirae
54	2.00395	128	8 factors	0.00656793	Viruses;Naldaviricetes;Lefavirales	8	Lefavirales
55	1.45818	129	8 factors	0.161435	Viruses;Duplodnaviria;Heunggongvirae	8	Heunggongvirae
56	1.45818	129	8 factors	1.21143	Unclassified	8	Unclassified
57	1.45818	129	8 factors	0.0477561	Viruses;Riboviria;Pararnavirae	8	Pararnavirae
58	1.45818	129	8 factors	0.0355406	Viruses;Varidnaviria;Bamfordvirae	8	Bamfordvirae
59	1.45818	129	8 factors	0	Viruses;Monodnaviria;Loebvirae	8	Loebvirae
60	1.45818	129	8 factors	0.00201263	Viruses;Naldaviricetes;Lefavirales	8	Lefavirales
61	1.26483	12	Control	1.03165	Viruses;Duplodnaviria;Heunggongvirae	0	Heunggongvirae
62	1.26483	12	Control	0.210718	Unclassified	0	Unclassified
63	1.26483	12	Control	0.00788858	Viruses;Riboviria;Pararnavirae	0	Pararnavirae
64	1.26483	12	Control	0.0140215	Viruses;Varidnaviria;Bamfordvirae	0	Bamfordvirae
65	1.26483	12	Control	0	Viruses;Monodnaviria;Loebvirae	0	Loebvirae
66	1.26483	12	Control	0.000550523	Viruses;Naldaviricetes;Lefavirales	0	Lefavirales
67	0.8855	130	8 factors	0.0754519	Viruses;Duplodnaviria;Heunggongvirae	8	Heunggongvirae
68	0.8855	130	8 factors	0.767543	Unclassified	8	Unclassified
69	0.8855	130	8 factors	0.035016	Viruses;Riboviria;Pararnavirae	8	Pararnavirae
70	0.8855	130	8 factors	0.00743224	Viruses;Varidnaviria;Bamfordvirae	8	Bamfordvirae
71	0.8855	130	8 factors	0	Viruses;Monodnaviria;Loebvirae	8	Loebvirae
72	0.8855	130	8 factors	5.74204e-05	Viruses;Naldaviricetes;Lefavirales	8	Lefavirales
73	1.46055	13	Control	1.04274	Viruses;Duplodnaviria;Heunggongvirae	0	Heunggongvirae
74	1.46055	13	Control	0.370588	Unclassified	0	Unclassified
75	1.46055	13	Control	0.0314601	Viruses;Riboviria;Pararnavirae	0	Pararnavirae
76	1.46055	13	Control	0.015215	Viruses;Varidnaviria;Bamfordvirae	0	Bamfordvirae
77	1.46055	13	Control	0	Viruses;Monodnaviria;Loebvirae	0	Loebvirae
78	1.46055	13	Control	0.000545647	Viruses;Naldaviricetes;Lefavirales	0	Lefavirales
79	1.32647	14	Control	1.03624	Viruses;Duplodnaviria;Heunggongvirae	0	Heunggongvirae
80	1.32647	14	Control	0.265006	Unclassified	0	Unclassified
81	1.32647	14	Control	0.0101714	Viruses;Riboviria;Pararnavirae	0	Pararnavirae
82	1.32647	14	Control	0.0148303	Viruses;Varidnaviria;Bamfordvirae	0	Bamfordvirae
83	1.32647	14	Control	0	Viruses;Monodnaviria;Loebvirae	0	Loebvirae
84	1.32647	14	Control	0.000220575	Viruses;Naldaviricetes;Lefavirales	0	Lefavirales
85	1.34353	16	Control	1.09246	Viruses;Duplodnaviria;Heunggongvirae	0	Heunggongvirae
86	1.34353	16	Control	0.232888	Unclassified	0	Unclassified
87	1.34353	16	Control	0.00487982	Viruses;Riboviria;Pararnavirae	0	Pararnavirae
88	1.34353	16	Control	0.0125337	Viruses;Varidnaviria;Bamfordvirae	0	Bamfordvirae
89	1.34353	16	Control	0.000303452	Viruses;Monodnaviria;Loebvirae	0	Loebvirae
90	1.34353	16	Control	0.00047347	Viruses;Naldaviricetes;Lefavirales	0	Lefavirales
91	1.13466	20	Control	0.801977	Viruses;Duplodnaviria;Heunggongvirae	0	Heunggongvirae
92	1.13466	20	Control	0.291348	Unclassified	0	Unclassified
93	1.13466	20	Control	0.0224109	Viruses;Riboviria;Pararnavirae	0	Pararnavirae
94	1.13466	20	Control	0.0178684	Viruses;Varidnaviria;Bamfordvirae	0	Bamfordvirae
95	1.13466	20	Control	0.000216471	Viruses;Monodnaviria;Loebvirae	0	Loebvirae
96	1.13466	20	Control	0.000840047	Viruses;Naldaviricetes;Lefavirales	0	Lefavirales
97	1.22657	21	Drought	0.915191	Viruses;Duplodnaviria;Heunggongvirae	1	Heunggongvirae
98	1.22657	21	Drought	0.280519	Unclassified	1	Unclassified
99	1.22657	21	Drought	0.0102983	Viruses;Riboviria;Pararnavirae	1	Pararnavirae
100	1.22657	21	Drought	0.0193253	Viruses;Varidnaviria;Bamfordvirae	1	Bamfordvirae
101	1.22657	21	Drought	0	Viruses;Monodnaviria;Loebvirae	1	Loebvirae
102	1.22657	21	Drought	0.00123479	Viruses;Naldaviricetes;Lefavirales	1	Lefavirales
103	1.38253	23	Drought	1.02061	Viruses;Duplodnaviria;Heunggongvirae	1	Heunggongvirae
104	1.38253	23	Drought	0.334347	Unclassified	1	Unclassified
105	1.38253	23	Drought	0.00480373	Viruses;Riboviria;Pararnavirae	1	Pararnavirae
106	1.38253	23	Drought	0.0212379	Viruses;Varidnaviria;Bamfordvirae	1	Bamfordvirae
107	1.38253	23	Drought	0.000352745	Viruses;Monodnaviria;Loebvirae	1	Loebvirae
108	1.38253	23	Drought	0.00117723	Viruses;Naldaviricetes;Lefavirales	1	Lefavirales
109	1.35748	25	Drought	1.00244	Viruses;Duplodnaviria;Heunggongvirae	1	Heunggongvirae
110	1.35748	25	Drought	0.320264	Unclassified	1	Unclassified
111	1.35748	25	Drought	0.0111272	Viruses;Riboviria;Pararnavirae	1	Pararnavirae
112	1.35748	25	Drought	0.0225498	Viruses;Varidnaviria;Bamfordvirae	1	Bamfordvirae
113	1.35748	25	Drought	0	Viruses;Monodnaviria;Loebvirae	1	Loebvirae
114	1.35748	25	Drought	0.00109597	Viruses;Naldaviricetes;Lefavirales	1	Lefavirales
115	1.40571	26	Drought	1.02521	Viruses;Duplodnaviria;Heunggongvirae	1	Heunggongvirae
116	1.40571	26	Drought	0.352509	Unclassified	1	Unclassified
117	1.40571	26	Drought	0.00430632	Viruses;Riboviria;Pararnavirae	1	Pararnavirae
118	1.40571	26	Drought	0.0219306	Viruses;Varidnaviria;Bamfordvirae	1	Bamfordvirae
119	1.40571	26	Drought	0	Viruses;Monodnaviria;Loebvirae	1	Loebvirae
120	1.40571	26	Drought	0.00175579	Viruses;Naldaviricetes;Lefavirales	1	Lefavirales
121	1.44291	28	Drought	1.06199	Viruses;Duplodnaviria;Heunggongvirae	1	Heunggongvirae
122	1.44291	28	Drought	0.351378	Unclassified	1	Unclassified
123	1.44291	28	Drought	0.00845383	Viruses;Riboviria;Pararnavirae	1	Pararnavirae
124	1.44291	28	Drought	0.0200988	Viruses;Varidnaviria;Bamfordvirae	1	Bamfordvirae
125	1.44291	28	Drought	0	Viruses;Monodnaviria;Loebvirae	1	Loebvirae
126	1.44291	28	Drought	0.000991816	Viruses;Naldaviricetes;Lefavirales	1	Lefavirales
127	2.89074	29	Nitrogen deposition	1.77044	Viruses;Duplodnaviria;Heunggongvirae	1	Heunggongvirae
128	2.89074	29	Nitrogen deposition	1.02847	Unclassified	1	Unclassified
129	2.89074	29	Nitrogen deposition	0.0265437	Viruses;Riboviria;Pararnavirae	1	Pararnavirae
130	2.89074	29	Nitrogen deposition	0.0551892	Viruses;Varidnaviria;Bamfordvirae	1	Bamfordvirae
131	2.89074	29	Nitrogen deposition	0	Viruses;Monodnaviria;Loebvirae	1	Loebvirae
132	2.89074	29	Nitrogen deposition	0.0100946	Viruses;Naldaviricetes;Lefavirales	1	Lefavirales
133	0.909951	2	Control	0.60075	Viruses;Duplodnaviria;Heunggongvirae	0	Heunggongvirae
134	0.909951	2	Control	0.275642	Unclassified	0	Unclassified
135	0.909951	2	Control	0.0155459	Viruses;Riboviria;Pararnavirae	0	Pararnavirae
136	0.909951	2	Control	0.0178328	Viruses;Varidnaviria;Bamfordvirae	0	Bamfordvirae
137	0.909951	2	Control	0	Viruses;Monodnaviria;Loebvirae	0	Loebvirae
138	0.909951	2	Control	0.000181508	Viruses;Naldaviricetes;Lefavirales	0	Lefavirales
139	2.59037	30	Nitrogen deposition	1.72588	Viruses;Duplodnaviria;Heunggongvirae	1	Heunggongvirae
140	2.59037	30	Nitrogen deposition	0.801742	Unclassified	1	Unclassified
141	2.59037	30	Nitrogen deposition	0.0219562	Viruses;Riboviria;Pararnavirae	1	Pararnavirae
142	2.59037	30	Nitrogen deposition	0.0367894	Viruses;Varidnaviria;Bamfordvirae	1	Bamfordvirae
143	2.59037	30	Nitrogen deposition	0	Viruses;Monodnaviria;Loebvirae	1	Loebvirae
144	2.59037	30	Nitrogen deposition	0.00400652	Viruses;Naldaviricetes;Lefavirales	1	Lefavirales
145	2.23163	32	Nitrogen deposition	1.57022	Viruses;Duplodnaviria;Heunggongvirae	1	Heunggongvirae
146	2.23163	32	Nitrogen deposition	0.604347	Unclassified	1	Unclassified
147	2.23163	32	Nitrogen deposition	0.0110333	Viruses;Riboviria;Pararnavirae	1	Pararnavirae
148	2.23163	32	Nitrogen deposition	0.0409157	Viruses;Varidnaviria;Bamfordvirae	1	Bamfordvirae
149	2.23163	32	Nitrogen deposition	0	Viruses;Monodnaviria;Loebvirae	1	Loebvirae
150	2.23163	32	Nitrogen deposition	0.00511483	Viruses;Naldaviricetes;Lefavirales	1	Lefavirales
151	2.40942	33	Nitrogen deposition	1.70532	Viruses;Duplodnaviria;Heunggongvirae	1	Heunggongvirae
152	2.40942	33	Nitrogen deposition	0.644087	Unclassified	1	Unclassified
153	2.40942	33	Nitrogen deposition	0.0152385	Viruses;Riboviria;Pararnavirae	1	Pararnavirae
154	2.40942	33	Nitrogen deposition	0.0406531	Viruses;Varidnaviria;Bamfordvirae	1	Bamfordvirae
155	2.40942	33	Nitrogen deposition	0	Viruses;Monodnaviria;Loebvirae	1	Loebvirae
156	2.40942	33	Nitrogen deposition	0.00411937	Viruses;Naldaviricetes;Lefavirales	1	Lefavirales
157	1.98724	34	Nitrogen deposition	1.31394	Viruses;Duplodnaviria;Heunggongvirae	1	Heunggongvirae
158	1.98724	34	Nitrogen deposition	0.617865	Unclassified	1	Unclassified
159	1.98724	34	Nitrogen deposition	0.010891	Viruses;Riboviria;Pararnavirae	1	Pararnavirae
160	1.98724	34	Nitrogen deposition	0.0405423	Viruses;Varidnaviria;Bamfordvirae	1	Bamfordvirae
161	1.98724	34	Nitrogen deposition	0	Viruses;Monodnaviria;Loebvirae	1	Loebvirae
162	1.98724	34	Nitrogen deposition	0.00400625	Viruses;Naldaviricetes;Lefavirales	1	Lefavirales
163	1.3803	37	Warming	1.00457	Viruses;Duplodnaviria;Heunggongvirae	1	Heunggongvirae
164	1.3803	37	Warming	0.332092	Unclassified	1	Unclassified
165	1.3803	37	Warming	0.0158583	Viruses;Riboviria;Pararnavirae	1	Pararnavirae
166	1.3803	37	Warming	0.0277799	Viruses;Varidnaviria;Bamfordvirae	1	Bamfordvirae
167	1.3803	37	Warming	0	Viruses;Monodnaviria;Loebvirae	1	Loebvirae
168	1.3803	37	Warming	0	Viruses;Naldaviricetes;Lefavirales	1	Lefavirales
169	1.44356	3	Control	1.15085	Viruses;Duplodnaviria;Heunggongvirae	0	Heunggongvirae
170	1.44356	3	Control	0.257778	Unclassified	0	Unclassified
171	1.44356	3	Control	0.0125588	Viruses;Riboviria;Pararnavirae	0	Pararnavirae
172	1.44356	3	Control	0.0216524	Viruses;Varidnaviria;Bamfordvirae	0	Bamfordvirae
173	1.44356	3	Control	0	Viruses;Monodnaviria;Loebvirae	0	Loebvirae
174	1.44356	3	Control	0.000715569	Viruses;Naldaviricetes;Lefavirales	0	Lefavirales
175	3.35276	41	Warming	2.03997	Viruses;Duplodnaviria;Heunggongvirae	1	Heunggongvirae
176	3.35276	41	Warming	1.17427	Unclassified	1	Unclassified
177	3.35276	41	Warming	0.0862175	Viruses;Riboviria;Pararnavirae	1	Pararnavirae
178	3.35276	41	Warming	0.0511338	Viruses;Varidnaviria;Bamfordvirae	1	Bamfordvirae
179	3.35276	41	Warming	0	Viruses;Monodnaviria;Loebvirae	1	Loebvirae
180	3.35276	41	Warming	0.00115923	Viruses;Naldaviricetes;Lefavirales	1	Lefavirales
181	1.23734	42	Warming	0.933246	Viruses;Duplodnaviria;Heunggongvirae	1	Heunggongvirae
182	1.23734	42	Warming	0.267879	Unclassified	1	Unclassified
183	1.23734	42	Warming	0.0123193	Viruses;Riboviria;Pararnavirae	1	Pararnavirae
184	1.23734	42	Warming	0.0231586	Viruses;Varidnaviria;Bamfordvirae	1	Bamfordvirae
185	1.23734	42	Warming	0	Viruses;Monodnaviria;Loebvirae	1	Loebvirae
186	1.23734	42	Warming	0.00073603	Viruses;Naldaviricetes;Lefavirales	1	Lefavirales
187	1.05749	43	Warming	0.806894	Viruses;Duplodnaviria;Heunggongvirae	1	Heunggongvirae
188	1.05749	43	Warming	0.225158	Unclassified	1	Unclassified
189	1.05749	43	Warming	0.00657906	Viruses;Riboviria;Pararnavirae	1	Pararnavirae
190	1.05749	43	Warming	0.0185833	Viruses;Varidnaviria;Bamfordvirae	1	Bamfordvirae
191	1.05749	43	Warming	0	Viruses;Monodnaviria;Loebvirae	1	Loebvirae
192	1.05749	43	Warming	0.000274383	Viruses;Naldaviricetes;Lefavirales	1	Lefavirales
193	1.23937	44	Warming	0.984107	Viruses;Duplodnaviria;Heunggongvirae	1	Heunggongvirae
194	1.23937	44	Warming	0.22815	Unclassified	1	Unclassified
195	1.23937	44	Warming	0.00611977	Viruses;Riboviria;Pararnavirae	1	Pararnavirae
196	1.23937	44	Warming	0.0204072	Viruses;Varidnaviria;Bamfordvirae	1	Bamfordvirae
197	1.23937	44	Warming	0	Viruses;Monodnaviria;Loebvirae	1	Loebvirae
198	1.23937	44	Warming	0.000585184	Viruses;Naldaviricetes;Lefavirales	1	Lefavirales
199	1.61922	45	Microplastics	1.30405	Viruses;Duplodnaviria;Heunggongvirae	1	Heunggongvirae
200	1.61922	45	Microplastics	0.280021	Unclassified	1	Unclassified
201	1.61922	45	Microplastics	0.010173	Viruses;Riboviria;Pararnavirae	1	Pararnavirae
202	1.61922	45	Microplastics	0.0186271	Viruses;Varidnaviria;Bamfordvirae	1	Bamfordvirae
203	1.61922	45	Microplastics	0.00595749	Viruses;Monodnaviria;Loebvirae	1	Loebvirae
204	1.61922	45	Microplastics	0.000391059	Viruses;Naldaviricetes;Lefavirales	1	Lefavirales
205	1.38137	48	Microplastics	0.98373	Viruses;Duplodnaviria;Heunggongvirae	1	Heunggongvirae
206	1.38137	48	Microplastics	0.36118	Unclassified	1	Unclassified
207	1.38137	48	Microplastics	0.0125731	Viruses;Riboviria;Pararnavirae	1	Pararnavirae
208	1.38137	48	Microplastics	0.022535	Viruses;Varidnaviria;Bamfordvirae	1	Bamfordvirae
209	1.38137	48	Microplastics	0.000155485	Viruses;Monodnaviria;Loebvirae	1	Loebvirae
210	1.38137	48	Microplastics	0.00119794	Viruses;Naldaviricetes;Lefavirales	1	Lefavirales
211	0.860974	50	Microplastics	0.498291	Viruses;Duplodnaviria;Heunggongvirae	1	Heunggongvirae
212	0.860974	50	Microplastics	0.318543	Unclassified	1	Unclassified
213	0.860974	50	Microplastics	0.0230414	Viruses;Riboviria;Pararnavirae	1	Pararnavirae
214	0.860974	50	Microplastics	0.0206708	Viruses;Varidnaviria;Bamfordvirae	1	Bamfordvirae
215	0.860974	50	Microplastics	0	Viruses;Monodnaviria;Loebvirae	1	Loebvirae
216	0.860974	50	Microplastics	0.000428104	Viruses;Naldaviricetes;Lefavirales	1	Lefavirales
217	1.44827	51	Microplastics	1.10711	Viruses;Duplodnaviria;Heunggongvirae	1	Heunggongvirae
218	1.44827	51	Microplastics	0.314902	Unclassified	1	Unclassified
219	1.44827	51	Microplastics	0.00774103	Viruses;Riboviria;Pararnavirae	1	Pararnavirae
220	1.44827	51	Microplastics	0.0180165	Viruses;Varidnaviria;Bamfordvirae	1	Bamfordvirae
221	1.44827	51	Microplastics	0	Viruses;Monodnaviria;Loebvirae	1	Loebvirae
222	1.44827	51	Microplastics	0.000500623	Viruses;Naldaviricetes;Lefavirales	1	Lefavirales
223	0.936458	52	Microplastics	0.578451	Viruses;Duplodnaviria;Heunggongvirae	1	Heunggongvirae
224	0.936458	52	Microplastics	0.308185	Unclassified	1	Unclassified
225	0.936458	52	Microplastics	0.0304571	Viruses;Riboviria;Pararnavirae	1	Pararnavirae
226	0.936458	52	Microplastics	0.0187853	Viruses;Varidnaviria;Bamfordvirae	1	Bamfordvirae
227	0.936458	52	Microplastics	0	Viruses;Monodnaviria;Loebvirae	1	Loebvirae
228	0.936458	52	Microplastics	0.000579696	Viruses;Naldaviricetes;Lefavirales	1	Lefavirales
229	1.06068	53	Herbicide	0.678707	Viruses;Duplodnaviria;Heunggongvirae	1	Heunggongvirae
230	1.06068	53	Herbicide	0.336936	Unclassified	1	Unclassified
231	1.06068	53	Herbicide	0.0224109	Viruses;Riboviria;Pararnavirae	1	Pararnavirae
232	1.06068	53	Herbicide	0.0219239	Viruses;Varidnaviria;Bamfordvirae	1	Bamfordvirae
233	1.06068	53	Herbicide	0	Viruses;Monodnaviria;Loebvirae	1	Loebvirae
234	1.06068	53	Herbicide	0.000700842	Viruses;Naldaviricetes;Lefavirales	1	Lefavirales
235	1.05431	56	Herbicide	0.701133	Viruses;Duplodnaviria;Heunggongvirae	1	Heunggongvirae
236	1.05431	56	Herbicide	0.310765	Unclassified	1	Unclassified
237	1.05431	56	Herbicide	0.0235292	Viruses;Riboviria;Pararnavirae	1	Pararnavirae
238	1.05431	56	Herbicide	0.0178781	Viruses;Varidnaviria;Bamfordvirae	1	Bamfordvirae
239	1.05431	56	Herbicide	0	Viruses;Monodnaviria;Loebvirae	1	Loebvirae
240	1.05431	56	Herbicide	0.00100432	Viruses;Naldaviricetes;Lefavirales	1	Lefavirales
241	1.04927	57	Herbicide	0.712067	Viruses;Duplodnaviria;Heunggongvirae	1	Heunggongvirae
242	1.04927	57	Herbicide	0.293276	Unclassified	1	Unclassified
243	1.04927	57	Herbicide	0.0251652	Viruses;Riboviria;Pararnavirae	1	Pararnavirae
244	1.04927	57	Herbicide	0.0184476	Viruses;Varidnaviria;Bamfordvirae	1	Bamfordvirae
245	1.04927	57	Herbicide	0	Viruses;Monodnaviria;Loebvirae	1	Loebvirae
246	1.04927	57	Herbicide	0.000318885	Viruses;Naldaviricetes;Lefavirales	1	Lefavirales
247	1.45451	58	Herbicide	1.09018	Viruses;Duplodnaviria;Heunggongvirae	1	Heunggongvirae
248	1.45451	58	Herbicide	0.320807	Unclassified	1	Unclassified
249	1.45451	58	Herbicide	0.0212215	Viruses;Riboviria;Pararnavirae	1	Pararnavirae
250	1.45451	58	Herbicide	0.0205715	Viruses;Varidnaviria;Bamfordvirae	1	Bamfordvirae
251	1.45451	58	Herbicide	0.000836737	Viruses;Monodnaviria;Loebvirae	1	Loebvirae
252	1.45451	58	Herbicide	0.00089273	Viruses;Naldaviricetes;Lefavirales	1	Lefavirales
253	1.13571	59	Herbicide	0.80907	Viruses;Duplodnaviria;Heunggongvirae	1	Heunggongvirae
254	1.13571	59	Herbicide	0.296746	Unclassified	1	Unclassified
255	1.13571	59	Herbicide	0.0140052	Viruses;Riboviria;Pararnavirae	1	Pararnavirae
256	1.13571	59	Herbicide	0.0143476	Viruses;Varidnaviria;Bamfordvirae	1	Bamfordvirae
257	1.13571	59	Herbicide	0.000972573	Viruses;Monodnaviria;Loebvirae	1	Loebvirae
258	1.13571	59	Herbicide	0.000570794	Viruses;Naldaviricetes;Lefavirales	1	Lefavirales
259	1.28618	61	Antibiotics	0.804364	Viruses;Duplodnaviria;Heunggongvirae	1	Heunggongvirae
260	1.28618	61	Antibiotics	0.426653	Unclassified	1	Unclassified
261	1.28618	61	Antibiotics	0.0253014	Viruses;Riboviria;Pararnavirae	1	Pararnavirae
262	1.28618	61	Antibiotics	0.0286161	Viruses;Varidnaviria;Bamfordvirae	1	Bamfordvirae
263	1.28618	61	Antibiotics	0	Viruses;Monodnaviria;Loebvirae	1	Loebvirae
264	1.28618	61	Antibiotics	0.00124144	Viruses;Naldaviricetes;Lefavirales	1	Lefavirales
265	1.37504	62	Antibiotics	0.903946	Viruses;Duplodnaviria;Heunggongvirae	1	Heunggongvirae
266	1.37504	62	Antibiotics	0.419941	Unclassified	1	Unclassified
267	1.37504	62	Antibiotics	0.0232073	Viruses;Riboviria;Pararnavirae	1	Pararnavirae
268	1.37504	62	Antibiotics	0.026169	Viruses;Varidnaviria;Bamfordvirae	1	Bamfordvirae
269	1.37504	62	Antibiotics	0	Viruses;Monodnaviria;Loebvirae	1	Loebvirae
270	1.37504	62	Antibiotics	0.00177675	Viruses;Naldaviricetes;Lefavirales	1	Lefavirales
271	1.48518	64	Antibiotics	0.958364	Viruses;Duplodnaviria;Heunggongvirae	1	Heunggongvirae
272	1.48518	64	Antibiotics	0.467642	Unclassified	1	Unclassified
273	1.48518	64	Antibiotics	0.0258772	Viruses;Riboviria;Pararnavirae	1	Pararnavirae
274	1.48518	64	Antibiotics	0.0315346	Viruses;Varidnaviria;Bamfordvirae	1	Bamfordvirae
275	1.48518	64	Antibiotics	0	Viruses;Monodnaviria;Loebvirae	1	Loebvirae
276	1.48518	64	Antibiotics	0.00176174	Viruses;Naldaviricetes;Lefavirales	1	Lefavirales
277	1.33644	65	Antibiotics	0.796939	Viruses;Duplodnaviria;Heunggongvirae	1	Heunggongvirae
278	1.33644	65	Antibiotics	0.462233	Unclassified	1	Unclassified
279	1.33644	65	Antibiotics	0.0350925	Viruses;Riboviria;Pararnavirae	1	Pararnavirae
280	1.33644	65	Antibiotics	0.0334846	Viruses;Varidnaviria;Bamfordvirae	1	Bamfordvirae
281	1.33644	65	Antibiotics	0.00788169	Viruses;Monodnaviria;Loebvirae	1	Loebvirae
282	1.33644	65	Antibiotics	0.000813997	Viruses;Naldaviricetes;Lefavirales	1	Lefavirales
283	0.93141	68	Antibiotics	0.498555	Viruses;Duplodnaviria;Heunggongvirae	1	Heunggongvirae
284	0.93141	68	Antibiotics	0.384019	Unclassified	1	Unclassified
285	0.93141	68	Antibiotics	0.0224473	Viruses;Riboviria;Pararnavirae	1	Pararnavirae
286	0.93141	68	Antibiotics	0.0252864	Viruses;Varidnaviria;Bamfordvirae	1	Bamfordvirae
287	0.93141	68	Antibiotics	0.000104807	Viruses;Monodnaviria;Loebvirae	1	Loebvirae
288	0.93141	68	Antibiotics	0.000997458	Viruses;Naldaviricetes;Lefavirales	1	Lefavirales
289	0.983853	69	Fungicide	0.684289	Viruses;Duplodnaviria;Heunggongvirae	1	Heunggongvirae
290	0.983853	69	Fungicide	0.24788	Unclassified	1	Unclassified
291	0.983853	69	Fungicide	0.0299759	Viruses;Riboviria;Pararnavirae	1	Pararnavirae
292	0.983853	69	Fungicide	0.020606	Viruses;Varidnaviria;Bamfordvirae	1	Bamfordvirae
293	0.983853	69	Fungicide	0.000124288	Viruses;Monodnaviria;Loebvirae	1	Loebvirae
294	0.983853	69	Fungicide	0.000978145	Viruses;Naldaviricetes;Lefavirales	1	Lefavirales
295	1.26276	6	Control	0.969999	Viruses;Duplodnaviria;Heunggongvirae	0	Heunggongvirae
296	1.26276	6	Control	0.255214	Unclassified	0	Unclassified
297	1.26276	6	Control	0.0199774	Viruses;Riboviria;Pararnavirae	0	Pararnavirae
298	1.26276	6	Control	0.0166367	Viruses;Varidnaviria;Bamfordvirae	0	Bamfordvirae
299	1.26276	6	Control	0.000358289	Viruses;Monodnaviria;Loebvirae	0	Loebvirae
300	1.26276	6	Control	0.000576594	Viruses;Naldaviricetes;Lefavirales	0	Lefavirales
301	1.21962	71	Fungicide	0.932492	Viruses;Duplodnaviria;Heunggongvirae	1	Heunggongvirae
302	1.21962	71	Fungicide	0.249939	Unclassified	1	Unclassified
303	1.21962	71	Fungicide	0.013788	Viruses;Riboviria;Pararnavirae	1	Pararnavirae
304	1.21962	71	Fungicide	0.0222474	Viruses;Varidnaviria;Bamfordvirae	1	Bamfordvirae
305	1.21962	71	Fungicide	0	Viruses;Monodnaviria;Loebvirae	1	Loebvirae
306	1.21962	71	Fungicide	0.00115209	Viruses;Naldaviricetes;Lefavirales	1	Lefavirales
307	0.99843	72	Fungicide	0.559073	Viruses;Duplodnaviria;Heunggongvirae	1	Heunggongvirae
308	0.99843	72	Fungicide	0.333684	Unclassified	1	Unclassified
309	0.99843	72	Fungicide	0.0846594	Viruses;Riboviria;Pararnavirae	1	Pararnavirae
310	0.99843	72	Fungicide	0.0199954	Viruses;Varidnaviria;Bamfordvirae	1	Bamfordvirae
311	0.99843	72	Fungicide	0	Viruses;Monodnaviria;Loebvirae	1	Loebvirae
312	0.99843	72	Fungicide	0.0010178	Viruses;Naldaviricetes;Lefavirales	1	Lefavirales
313	1.35464	73	Fungicide	0.92665	Viruses;Duplodnaviria;Heunggongvirae	1	Heunggongvirae
314	1.35464	73	Fungicide	0.385762	Unclassified	1	Unclassified
315	1.35464	73	Fungicide	0.0100632	Viruses;Riboviria;Pararnavirae	1	Pararnavirae
316	1.35464	73	Fungicide	0.0301878	Viruses;Varidnaviria;Bamfordvirae	1	Bamfordvirae
317	1.35464	73	Fungicide	0	Viruses;Monodnaviria;Loebvirae	1	Loebvirae
318	1.35464	73	Fungicide	0.00197918	Viruses;Naldaviricetes;Lefavirales	1	Lefavirales
319	1.12634	76	Fungicide	0.78875	Viruses;Duplodnaviria;Heunggongvirae	1	Heunggongvirae
320	1.12634	76	Fungicide	0.290805	Unclassified	1	Unclassified
321	1.12634	76	Fungicide	0.016314	Viruses;Riboviria;Pararnavirae	1	Pararnavirae
322	1.12634	76	Fungicide	0.0289982	Viruses;Varidnaviria;Bamfordvirae	1	Bamfordvirae
323	1.12634	76	Fungicide	0	Viruses;Monodnaviria;Loebvirae	1	Loebvirae
324	1.12634	76	Fungicide	0.0014717	Viruses;Naldaviricetes;Lefavirales	1	Lefavirales
325	1.44824	78	Copper	0.678307	Viruses;Duplodnaviria;Heunggongvirae	1	Heunggongvirae
326	1.44824	78	Copper	0.711133	Unclassified	1	Unclassified
327	1.44824	78	Copper	0.00894081	Viruses;Riboviria;Pararnavirae	1	Pararnavirae
328	1.44824	78	Copper	0.0448686	Viruses;Varidnaviria;Bamfordvirae	1	Bamfordvirae
329	1.44824	78	Copper	0	Viruses;Monodnaviria;Loebvirae	1	Loebvirae
330	1.44824	78	Copper	0.00498936	Viruses;Naldaviricetes;Lefavirales	1	Lefavirales
331	1.8422	79	Copper	1.10959	Viruses;Duplodnaviria;Heunggongvirae	1	Heunggongvirae
332	1.8422	79	Copper	0.664347	Unclassified	1	Unclassified
333	1.8422	79	Copper	0.0094686	Viruses;Riboviria;Pararnavirae	1	Pararnavirae
334	1.8422	79	Copper	0.0527311	Viruses;Varidnaviria;Bamfordvirae	1	Bamfordvirae
335	1.8422	79	Copper	0	Viruses;Monodnaviria;Loebvirae	1	Loebvirae
336	1.8422	79	Copper	0.00605959	Viruses;Naldaviricetes;Lefavirales	1	Lefavirales
337	1.43323	81	Copper	0.713634	Viruses;Duplodnaviria;Heunggongvirae	1	Heunggongvirae
338	1.43323	81	Copper	0.654771	Unclassified	1	Unclassified
339	1.43323	81	Copper	0.0131592	Viruses;Riboviria;Pararnavirae	1	Pararnavirae
340	1.43323	81	Copper	0.046928	Viruses;Varidnaviria;Bamfordvirae	1	Bamfordvirae
341	1.43323	81	Copper	0	Viruses;Monodnaviria;Loebvirae	1	Loebvirae
342	1.43323	81	Copper	0.00473417	Viruses;Naldaviricetes;Lefavirales	1	Lefavirales
343	1.50207	82	Copper	0.793638	Viruses;Duplodnaviria;Heunggongvirae	1	Heunggongvirae
344	1.50207	82	Copper	0.650531	Unclassified	1	Unclassified
345	1.50207	82	Copper	0.00900941	Viruses;Riboviria;Pararnavirae	1	Pararnavirae
346	1.50207	82	Copper	0.0437136	Viruses;Varidnaviria;Bamfordvirae	1	Bamfordvirae
347	1.50207	82	Copper	0	Viruses;Monodnaviria;Loebvirae	1	Loebvirae
348	1.50207	82	Copper	0.00517699	Viruses;Naldaviricetes;Lefavirales	1	Lefavirales
349	1.55095	84	Copper	0.739903	Viruses;Duplodnaviria;Heunggongvirae	1	Heunggongvirae
350	1.55095	84	Copper	0.746064	Unclassified	1	Unclassified
351	1.55095	84	Copper	0.0120149	Viruses;Riboviria;Pararnavirae	1	Pararnavirae
352	1.55095	84	Copper	0.0469	Viruses;Varidnaviria;Bamfordvirae	1	Bamfordvirae
353	1.55095	84	Copper	0	Viruses;Monodnaviria;Loebvirae	1	Loebvirae
354	1.55095	84	Copper	0.00607236	Viruses;Naldaviricetes;Lefavirales	1	Lefavirales
355	1.52801	86	Salinity	0.429644	Viruses;Duplodnaviria;Heunggongvirae	1	Heunggongvirae
356	1.52801	86	Salinity	1.01987	Unclassified	1	Unclassified
357	1.52801	86	Salinity	0.0272627	Viruses;Riboviria;Pararnavirae	1	Pararnavirae
358	1.52801	86	Salinity	0.0493686	Viruses;Varidnaviria;Bamfordvirae	1	Bamfordvirae
359	1.52801	86	Salinity	0	Viruses;Monodnaviria;Loebvirae	1	Loebvirae
360	1.52801	86	Salinity	0.00187017	Viruses;Naldaviricetes;Lefavirales	1	Lefavirales
361	1.71579	87	Salinity	0.499711	Viruses;Duplodnaviria;Heunggongvirae	1	Heunggongvirae
362	1.71579	87	Salinity	1.1149	Unclassified	1	Unclassified
363	1.71579	87	Salinity	0.0357072	Viruses;Riboviria;Pararnavirae	1	Pararnavirae
364	1.71579	87	Salinity	0.0629588	Viruses;Varidnaviria;Bamfordvirae	1	Bamfordvirae
365	1.71579	87	Salinity	0	Viruses;Monodnaviria;Loebvirae	1	Loebvirae
366	1.71579	87	Salinity	0.00251202	Viruses;Naldaviricetes;Lefavirales	1	Lefavirales
367	1.71362	89	Salinity	0.483056	Viruses;Duplodnaviria;Heunggongvirae	1	Heunggongvirae
368	1.71362	89	Salinity	1.11692	Unclassified	1	Unclassified
369	1.71362	89	Salinity	0.0302366	Viruses;Riboviria;Pararnavirae	1	Pararnavirae
370	1.71362	89	Salinity	0.0773822	Viruses;Varidnaviria;Bamfordvirae	1	Bamfordvirae
371	1.71362	89	Salinity	0	Viruses;Monodnaviria;Loebvirae	1	Loebvirae
372	1.71362	89	Salinity	0.00602608	Viruses;Naldaviricetes;Lefavirales	1	Lefavirales
373	1.36784	8	Control	1.09785	Viruses;Duplodnaviria;Heunggongvirae	0	Heunggongvirae
374	1.36784	8	Control	0.240164	Unclassified	0	Unclassified
375	1.36784	8	Control	0.0101432	Viruses;Riboviria;Pararnavirae	0	Pararnavirae
376	1.36784	8	Control	0.0188935	Viruses;Varidnaviria;Bamfordvirae	0	Bamfordvirae
377	1.36784	8	Control	0	Viruses;Monodnaviria;Loebvirae	0	Loebvirae
378	1.36784	8	Control	0.000787625	Viruses;Naldaviricetes;Lefavirales	0	Lefavirales
379	1.38143	92	Salinity	0.388978	Viruses;Duplodnaviria;Heunggongvirae	1	Heunggongvirae
380	1.38143	92	Salinity	0.905922	Unclassified	1	Unclassified
381	1.38143	92	Salinity	0.026886	Viruses;Riboviria;Pararnavirae	1	Pararnavirae
382	1.38143	92	Salinity	0.0553769	Viruses;Varidnaviria;Bamfordvirae	1	Bamfordvirae
383	1.38143	92	Salinity	0	Viruses;Monodnaviria;Loebvirae	1	Loebvirae
384	1.38143	92	Salinity	0.00427044	Viruses;Naldaviricetes;Lefavirales	1	Lefavirales
385	1.34731	94	Insecticide	0.925608	Viruses;Duplodnaviria;Heunggongvirae	1	Heunggongvirae
386	1.34731	94	Insecticide	0.388585	Unclassified	1	Unclassified
387	1.34731	94	Insecticide	0.00777412	Viruses;Riboviria;Pararnavirae	1	Pararnavirae
388	1.34731	94	Insecticide	0.0239929	Viruses;Varidnaviria;Bamfordvirae	1	Bamfordvirae
389	1.34731	94	Insecticide	0	Viruses;Monodnaviria;Loebvirae	1	Loebvirae
390	1.34731	94	Insecticide	0.00135417	Viruses;Naldaviricetes;Lefavirales	1	Lefavirales
391	1.53406	95	Insecticide	1.16244	Viruses;Duplodnaviria;Heunggongvirae	1	Heunggongvirae
392	1.53406	95	Insecticide	0.340764	Unclassified	1	Unclassified
393	1.53406	95	Insecticide	0.00876845	Viruses;Riboviria;Pararnavirae	1	Pararnavirae
394	1.53406	95	Insecticide	0.0214455	Viruses;Varidnaviria;Bamfordvirae	1	Bamfordvirae
395	1.53406	95	Insecticide	0	Viruses;Monodnaviria;Loebvirae	1	Loebvirae
396	1.53406	95	Insecticide	0.000639833	Viruses;Naldaviricetes;Lefavirales	1	Lefavirales
397	1.30921	96	Insecticide	0.978288	Viruses;Duplodnaviria;Heunggongvirae	1	Heunggongvirae
398	1.30921	96	Insecticide	0.280481	Unclassified	1	Unclassified
399	1.30921	96	Insecticide	0.0303744	Viruses;Riboviria;Pararnavirae	1	Pararnavirae
400	1.30921	96	Insecticide	0.0194943	Viruses;Varidnaviria;Bamfordvirae	1	Bamfordvirae
401	1.30921	96	Insecticide	0	Viruses;Monodnaviria;Loebvirae	1	Loebvirae
402	1.30921	96	Insecticide	0.000569718	Viruses;Naldaviricetes;Lefavirales	1	Lefavirales
403	1.37016	97	Insecticide	0.888457	Viruses;Duplodnaviria;Heunggongvirae	1	Heunggongvirae
404	1.37016	97	Insecticide	0.435995	Unclassified	1	Unclassified
405	1.37016	97	Insecticide	0.0238891	Viruses;Riboviria;Pararnavirae	1	Pararnavirae
406	1.37016	97	Insecticide	0.0210651	Viruses;Varidnaviria;Bamfordvirae	1	Bamfordvirae
407	1.37016	97	Insecticide	0	Viruses;Monodnaviria;Loebvirae	1	Loebvirae
408	1.37016	97	Insecticide	0.000755605	Viruses;Naldaviricetes;Lefavirales	1	Lefavirales
409	1.12801	99	Insecticide	0.76065	Viruses;Duplodnaviria;Heunggongvirae	1	Heunggongvirae
410	1.12801	99	Insecticide	0.318966	Unclassified	1	Unclassified
411	1.12801	99	Insecticide	0.0204678	Viruses;Riboviria;Pararnavirae	1	Pararnavirae
412	1.12801	99	Insecticide	0.0268952	Viruses;Varidnaviria;Bamfordvirae	1	Bamfordvirae
413	1.12801	99	Insecticide	0	Viruses;Monodnaviria;Loebvirae	1	Loebvirae
414	1.12801	99	Insecticide	0.00103399	Viruses;Naldaviricetes;Lefavirales	1	Lefavirales

## Sheet: 4B
Column1	V1	V2	remark	lv	s	sample	Number of factors
11 control	-0.226092	-0.129028	Control	0	11 control	11	0
12 control	-0.26342	-0.0528319	Control	0	12 control	12	0
121 Level 8	0.515527	-0.234452	8 factors	8	121 Level 8	121	8
122 Level 8	0.550894	-0.25729	8 factors	8	122 Level 8	122	8
123 Level 8	0.517149	-0.22781	8 factors	8	123 Level 8	123	8
124 Level 8	0.382999	0.192732	8 factors	8	124 Level 8	124	8
125 Level 8	0.510422	-0.179388	8 factors	8	125 Level 8	125	8
126 Level 8	0.548476	-0.251926	8 factors	8	126 Level 8	126	8
127 Level 8	0.398908	0.211273	8 factors	8	127 Level 8	127	8
128 Level 8	0.344837	0.129001	8 factors	8	128 Level 8	128	8
129 Level 8	0.545091	-0.17107	8 factors	8	129 Level 8	129	8
13 control	-0.252252	-0.0621427	Control	0	13 control	13	0
130 Level 8	0.558063	-0.267646	8 factors	8	130 Level 8	130	8
14 control	-0.251978	-0.104212	Control	0	14 control	14	0
16 control	-0.2567	-0.00310408	Control	0	16 control	16	0
2 control	-0.156394	-0.138399	Control	0	2 control	2	0
20 control	-0.220286	-0.0947842	Control	0	20 control	20	0
21 drought	-0.184161	0.0510936	Drought	1	21 drought	21	1
23 drought	-0.167354	0.0829351	Drought	1	23 drought	23	1
25 drought	-0.182411	0.0400181	Drought	1	25 drought	25	1
26 drought	-0.167549	0.0466756	Drought	1	26 drought	26	1
28 drought	-0.14436	0.0997528	Drought	1	28 drought	28	1
29 Ndep	0.033077	0.313281	Nitrogen deposition	1	29 Ndep	29	1
3 control	-0.24971	-0.0275395	Control	0	3 control	3	0
30 Ndep	0.0179591	0.211993	Nitrogen deposition	1	30 Ndep	30	1
32 Ndep	-0.0149152	0.223723	Nitrogen deposition	1	32 Ndep	32	1
33 Ndep	-0.0365815	0.256952	Nitrogen deposition	1	33 Ndep	33	1
34 Ndep	-0.0339471	0.229659	Nitrogen deposition	1	34 Ndep	34	1
37 temp	-0.150225	0.0839835	Warming	1	37 temp	37	1
41 temp	-0.106255	0.198537	Warming	1	41 temp	41	1
42 temp	-0.145584	0.0819577	Warming	1	42 temp	42	1
43 temp	-0.196459	-0.0172964	Warming	1	43 temp	43	1
44 temp	-0.218486	0.00855788	Warming	1	44 temp	44	1
45 microplastic	-0.244574	-0.0643765	Microplastics	1	45 microplastic	45	1
48 microplastic	-0.186896	-0.0455571	Microplastics	1	48 microplastic	48	1
50 microplastic	-0.0832055	-0.129934	Microplastics	1	50 microplastic	50	1
51 microplastic	-0.240593	-0.086748	Microplastics	1	51 microplastic	51	1
52 microplastic	-0.156467	-0.143969	Microplastics	1	52 microplastic	52	1
53 glyphosate	-0.152729	-0.0803954	Herbicide	1	53 glyphosate	53	1
56 glyphosate	-0.17574	-0.0911433	Herbicide	1	56 glyphosate	56	1
57 glyphosate	-0.169061	-0.131029	Herbicide	1	57 glyphosate	57	1
58 glyphosate	-0.227048	-0.00668659	Herbicide	1	58 glyphosate	58	1
59 glyphosate	-0.200033	-0.124561	Herbicide	1	59 glyphosate	59	1
6 control	-0.256238	-0.0841847	Control	0	6 control	6	0
61 antibiotics	-0.110389	0.0214054	Antibiotics	1	61 antibiotics	61	1
62 antibiotics	-0.102173	0.0650834	Antibiotics	1	62 antibiotics	62	1
64 antibiotics	-0.102	0.0543423	Antibiotics	1	64 antibiotics	64	1
65 antibiotics	-0.0868202	0.0537399	Antibiotics	1	65 antibiotics	65	1
68 antibiotics	-0.0161012	-0.0253938	Antibiotics	1	68 antibiotics	68	1
69 fungicide	-0.201525	-0.135396	Fungicide	1	69 fungicide	69	1
71 fungicide	-0.213633	-0.0653974	Fungicide	1	71 fungicide	71	1
72 fungicide	-0.144649	-0.128477	Fungicide	1	72 fungicide	72	1
73 fungicide	-0.151263	-0.0225944	Fungicide	1	73 fungicide	73	1
76 fungicide	-0.158359	-0.0724413	Fungicide	1	76 fungicide	76	1
78 copper	0.227213	0.309454	Copper	1	78 copper	78	1
79 copper	0.234673	0.353679	Copper	1	79 copper	79	1
8 control	-0.241022	-0.0628487	Control	0	8 control	8	0
81 copper	0.280604	0.282768	Copper	1	81 copper	81	1
82 copper	0.229273	0.319874	Copper	1	82 copper	82	1
84 copper	0.256686	0.3311	Copper	1	84 copper	84	1
86 salinity	0.482031	-0.0895897	Salinity	1	86 salinity	86	1
87 salinity	0.500077	-0.0797567	Salinity	1	87 salinity	87	1
89 salinity	0.509463	0.00929492	Salinity	1	89 salinity	89	1
92 salinity	0.485022	-0.0121119	Salinity	1	92 salinity	92	1
94 insecticide	-0.162472	-0.0606874	Insecticide	1	94 insecticide	94	1
95 insecticide	-0.198819	-0.0662361	Insecticide	1	95 insecticide	95	1
96 insecticide	-0.219567	-0.0821066	Insecticide	1	96 insecticide	96	1
97 insecticide	-0.136519	-0.0955206	Insecticide	1	97 insecticide	97	1
99 insecticide	-0.165428	-0.0568026	Insecticide	1	99 insecticide	99	1

## Sheet: 4C
Column1	V1	V2	remark	lv	s	sample	Number of factors
11 control	-0.226092	-0.129028	Control	0	11 control	11	0
12 control	-0.26342	-0.0528319	Control	0	12 control	12	0
121 Level 8	0.515527	-0.234452	8 factors	8	121 Level 8	121	8
122 Level 8	0.550894	-0.25729	8 factors	8	122 Level 8	122	8
123 Level 8	0.517149	-0.22781	8 factors	8	123 Level 8	123	8
124 Level 8	0.382999	0.192732	8 factors	8	124 Level 8	124	8
125 Level 8	0.510422	-0.179388	8 factors	8	125 Level 8	125	8
126 Level 8	0.548476	-0.251926	8 factors	8	126 Level 8	126	8
127 Level 8	0.398908	0.211273	8 factors	8	127 Level 8	127	8
128 Level 8	0.344837	0.129001	8 factors	8	128 Level 8	128	8
129 Level 8	0.545091	-0.17107	8 factors	8	129 Level 8	129	8
13 control	-0.252252	-0.0621427	Control	0	13 control	13	0
130 Level 8	0.558063	-0.267646	8 factors	8	130 Level 8	130	8
14 control	-0.251978	-0.104212	Control	0	14 control	14	0
16 control	-0.2567	-0.00310408	Control	0	16 control	16	0
2 control	-0.156394	-0.138399	Control	0	2 control	2	0
20 control	-0.220286	-0.0947842	Control	0	20 control	20	0
21 drought	-0.184161	0.0510936	Drought	1	21 drought	21	1
23 drought	-0.167354	0.0829351	Drought	1	23 drought	23	1
25 drought	-0.182411	0.0400181	Drought	1	25 drought	25	1
26 drought	-0.167549	0.0466756	Drought	1	26 drought	26	1
28 drought	-0.14436	0.0997528	Drought	1	28 drought	28	1
29 Ndep	0.033077	0.313281	Nitrogen deposition	1	29 Ndep	29	1
3 control	-0.24971	-0.0275395	Control	0	3 control	3	0
30 Ndep	0.0179591	0.211993	Nitrogen deposition	1	30 Ndep	30	1
32 Ndep	-0.0149152	0.223723	Nitrogen deposition	1	32 Ndep	32	1
33 Ndep	-0.0365815	0.256952	Nitrogen deposition	1	33 Ndep	33	1
34 Ndep	-0.0339471	0.229659	Nitrogen deposition	1	34 Ndep	34	1
37 temp	-0.150225	0.0839835	Warming	1	37 temp	37	1
41 temp	-0.106255	0.198537	Warming	1	41 temp	41	1
42 temp	-0.145584	0.0819577	Warming	1	42 temp	42	1
43 temp	-0.196459	-0.0172964	Warming	1	43 temp	43	1
44 temp	-0.218486	0.00855788	Warming	1	44 temp	44	1
45 microplastic	-0.244574	-0.0643765	Microplastics	1	45 microplastic	45	1
48 microplastic	-0.186896	-0.0455571	Microplastics	1	48 microplastic	48	1
50 microplastic	-0.0832055	-0.129934	Microplastics	1	50 microplastic	50	1
51 microplastic	-0.240593	-0.086748	Microplastics	1	51 microplastic	51	1
52 microplastic	-0.156467	-0.143969	Microplastics	1	52 microplastic	52	1
53 glyphosate	-0.152729	-0.0803954	Herbicide	1	53 glyphosate	53	1
56 glyphosate	-0.17574	-0.0911433	Herbicide	1	56 glyphosate	56	1
57 glyphosate	-0.169061	-0.131029	Herbicide	1	57 glyphosate	57	1
58 glyphosate	-0.227048	-0.00668659	Herbicide	1	58 glyphosate	58	1
59 glyphosate	-0.200033	-0.124561	Herbicide	1	59 glyphosate	59	1
6 control	-0.256238	-0.0841847	Control	0	6 control	6	0
61 antibiotics	-0.110389	0.0214054	Antibiotics	1	61 antibiotics	61	1
62 antibiotics	-0.102173	0.0650834	Antibiotics	1	62 antibiotics	62	1
64 antibiotics	-0.102	0.0543423	Antibiotics	1	64 antibiotics	64	1
65 antibiotics	-0.0868202	0.0537399	Antibiotics	1	65 antibiotics	65	1
68 antibiotics	-0.0161012	-0.0253938	Antibiotics	1	68 antibiotics	68	1
69 fungicide	-0.201525	-0.135396	Fungicide	1	69 fungicide	69	1
71 fungicide	-0.213633	-0.0653974	Fungicide	1	71 fungicide	71	1
72 fungicide	-0.144649	-0.128477	Fungicide	1	72 fungicide	72	1
73 fungicide	-0.151263	-0.0225944	Fungicide	1	73 fungicide	73	1
76 fungicide	-0.158359	-0.0724413	Fungicide	1	76 fungicide	76	1
78 copper	0.227213	0.309454	Copper	1	78 copper	78	1
79 copper	0.234673	0.353679	Copper	1	79 copper	79	1
8 control	-0.241022	-0.0628487	Control	0	8 control	8	0
81 copper	0.280604	0.282768	Copper	1	81 copper	81	1
82 copper	0.229273	0.319874	Copper	1	82 copper	82	1
84 copper	0.256686	0.3311	Copper	1	84 copper	84	1
86 salinity	0.482031	-0.0895897	Salinity	1	86 salinity	86	1
87 salinity	0.500077	-0.0797567	Salinity	1	87 salinity	87	1
89 salinity	0.509463	0.00929492	Salinity	1	89 salinity	89	1
92 salinity	0.485022	-0.0121119	Salinity	1	92 salinity	92	1
94 insecticide	-0.162472	-0.0606874	Insecticide	1	94 insecticide	94	1
95 insecticide	-0.198819	-0.0662361	Insecticide	1	95 insecticide	95	1
96 insecticide	-0.219567	-0.0821066	Insecticide	1	96 insecticide	96	1
97 insecticide	-0.136519	-0.0955206	Insecticide	1	97 insecticide	97	1
99 insecticide	-0.165428	-0.0568026	Insecticide	1	99 insecticide	99	1

## Sheet: 5A
Column1	sample	WSA	n	Lv	remark
1	11	68.776	6.16614	0	Control
2	12	55.602	5.40334	0	Control
3	121	36.052	3.33828	8	8 factors
4	122	38.397	3.00893	8	8 factors
5	123	43.548	3.17979	8	8 factors
6	124	47.718	3.21931	8	8 factors
7	125	38.431	3.49942	8	8 factors
8	126	41.667	3.00442	8	8 factors
9	127	64.378	3.67164	8	8 factors
10	128	49.153	3.47936	8	8 factors
11	129	52.419	3.23902	8	8 factors
12	13	60.408	6.39185	0	Control
13	130	32.759	4.06594	8	8 factors
14	14	66.803	5.87836	0	Control
15	16	59.35	5.99348	0	Control
16	2	56.723	5.30715	0	Control
17	20	58.964	5.61936	0	Control
18	21	48.511	5.02066	1	Drought
19	23	56.198	5.15894	1	Drought
20	25	54.202	5.29705	1	Drought
21	26	54.4	5.19361	1	Drought
22	28	52.301	5.12782	1	Drought
23	29	57.025	4.49558	1	Nitrogen deposition
24	3	55.967	5.48115	0	Control
25	30	64.159	5.68114	1	Nitrogen deposition
26	32	69.264	5.00425	1	Nitrogen deposition
27	33	66.805	4.7033	1	Nitrogen deposition
28	34	67.22	5.32362	1	Nitrogen deposition
29	37	58.268	4.15649	1	Warming
30	41	57.021	4.72246	1	Warming
31	42	55.212	4.5602	1	Warming
32	43	61.134	5.92259	1	Warming
33	44	53.086	5.43071	1	Warming
34	45	48.971	6.04054	1	Microplastics
35	48	71.605	6.32735	1	Microplastics
36	50	61.57	6.39122	1	Microplastics
37	51	63.83	5.34587	1	Microplastics
38	52	72	5.86093	1	Microplastics
39	53	66.807	5.63392	1	Herbicide
40	56	68.511	5.53544	1	Herbicide
41	57	66.063	5.42507	1	Herbicide
42	58	66.667	5.59351	1	Herbicide
43	59	59.227	6.10211	1	Herbicide
44	6	57.143	5.80902	0	Control
45	61	62.551	5.23376	1	Antibiotics
46	62	57.769	5.67749	1	Antibiotics
47	64	60.426	5.75418	1	Antibiotics
48	65	56.78	6.07127	1	Antibiotics
49	68	63.291	6.0362	1	Antibiotics
50	69	59.664	5.43813	1	Fungicide
51	71	57.741	5.46288	1	Fungicide
52	72	60.581	6.05222	1	Fungicide
53	73	61.317	5.91603	1	Fungicide
54	76	59.2	5.27103	1	Fungicide
55	78	56.41	4.05762	1	Heavy metals
56	79	68.24	4.73122	1	Heavy metals
57	8	48.498	5.72834	0	Control
58	81	56.522	3.88104	1	Heavy metals
59	82	54.583	4.41454	1	Heavy metals
60	84	56.356	4.51791	1	Heavy metals
61	85	51.004	4.10684	1	Salinity
62	86	38.272	3.27879	1	Salinity
63	87	53.112	3.66314	1	Salinity
64	89	52.697	3.91368	1	Salinity
65	92	48.498	4.10408	1	Salinity
66	94	60.28	5.42149	1	Insecticide
67	95	56.54	5.21186	1	Insecticide
68	96	61.062	4.97117	1	Insecticide
69	97	55.466	5.49395	1	Insecticide
70	99	58.874	4.55698	1	Insecticide

[truncated: 6 more sheets: 5B, 5C, 6A, 6C, 6D, 7B]
